# Supplementary material for: Genomics, Origin and Selection Signals of Loudi Cattle in Central Hunan
Source: Biology (Basel). 2022 Dec 7;11(12):1775. doi: 10.3390/biology11121775 (PMC9775101; doi:10.3390/biology11121775)
Supplement: Supplementary file 1 [file biology-11-01775-s001.zip]

Archive with 1 entries (1 files):
- Table S1-S11.xlsx
