# Supplementary material for: Genomics, Origin and Selection Signals of Loudi Cattle in Central Hunan
Source: Biology (Basel). 2022 Dec 7;11(12):1775. doi: 10.3390/biology11121775 (PMC9775101; doi:10.3390/biology11121775)
Supplement: Supplementary file 1 [file biology-11-01775-s001.zip › Table S1-S11.xlsx]

## Sheet: Table S1
TableS1.Overview of sample information and sequencing statistics.
SampleID	BioProject	Accessionnumber	Breed	Group	Region	Mapping_rate	Duplication	Meandepth（X）	Sex
00159B	PRJNA886655	SRR21816017	Loudi	Hybrid	Loudi,Hunan,China	0.9953	0.0701	15.9559	Female
00182B	PRJNA886655	SRR21816016	Loudi	Hybrid	Loudi,Hunan,China	0.9973	0.0546	10.7355	Female
03330C	PRJNA886655	SRR21816005	Loudi	Hybrid	Loudi,Hunan,China	0.998	0.0626	13.508	Female
03332C	PRJNA886655	SRR21815995	Loudi	Hybrid	Loudi,Hunan,China	0.998	0.0586	11.8909	Female
03340C	PRJNA886655	SRR21815994	Loudi	Hybrid	Loudi,Hunan,China	0.9974	0.0745	18.0434	Female
05021B	PRJNA886655	SRR21815993	Loudi	Hybrid	Loudi,Hunan,China	0.9967	0.0625	13.7379	Female
05022B	PRJNA886655	SRR21815992	Loudi	Hybrid	Loudi,Hunan,China	0.9977	0.0265	13.4849	Female
05023B	PRJNA886655	SRR21815991	Loudi	Hybrid	Loudi,Hunan,China	0.997	0.0239	14.7046	Female
05024C	PRJNA886655	SRR21815990	Loudi	Hybrid	Loudi,Hunan,China	0.9955	0.0251	18.0897	Female
05025C	PRJNA886655	SRR21815989	Loudi	Hybrid	Loudi,Hunan,China	0.9981	0.0262	17.6363	Female
05026B	PRJNA886655	SRR21816015	Loudi	Hybrid	Loudi,Hunan,China	0.9979	0.0662	14.981	Female
05028C	PRJNA886655	SRR21816014	Loudi	Hybrid	Loudi,Hunan,China	0.9981	0.0667	14.9283	Female
05029C	PRJNA886655	SRR21816013	Loudi	Hybrid	Loudi,Hunan,China	0.9978	0.0658	14.3733	Female
05030C	PRJNA886655	SRR21816012	Loudi	Hybrid	Loudi,Hunan,China	0.9982	0.0795	19.73	Female
05031C	PRJNA886655	SRR21816011	Loudi	Hybrid	Loudi,Hunan,China	0.9979	0.0644	14.0722	Female
05032C	PRJNA886655	SRR21816010	Loudi	Hybrid	Loudi,Hunan,China	0.9983	0.0718	17.0704	Female
05034C	PRJNA886655	SRR21816009	Loudi	Hybrid	Loudi,Hunan,China	0.9985	0.0727	17.5832	Female
05072C	PRJNA886655	SRR21816008	Loudi	Hybrid	Loudi,Hunan,China	0.9977	0.0663	14.8553	Male
05073B	PRJNA886655	SRR21816007	Loudi	Hybrid	Loudi,Hunan,China	0.9978	0.068	15.4849	Female
05074C	PRJNA886655	SRR21816006	Loudi	Hybrid	Loudi,Hunan,China	0.9985	0.064	14.3333	Female
05075B	PRJNA886655	SRR21816004	Loudi	Hybrid	Loudi,Hunan,China	0.9967	0.0647	14.5901	Female
05080B	PRJNA886655	SRR21816003	Loudi	Hybrid	Loudi,Hunan,China	0.9969	0.0778	18.8706	Female
05282C	PRJNA886655	SRR21816002	Loudi	Hybrid	Loudi,Hunan,China	0.9977	0.066	15.0085	Female
05285B	PRJNA886655	SRR21816001	Loudi	Hybrid	Loudi,Hunan,China	0.9979	0.0675	15.14	Male
05286B	PRJNA886655	SRR21816000	Loudi	Hybrid	Loudi,Hunan,China	0.995	0.0807	19.7595	Male
05290D	PRJNA886655	SRR21815999	Loudi	Hybrid	Loudi,Hunan,China	0.9971	0.0676	15.5285	Female
07151C	PRJNA886655	SRR21815998	Loudi	Hybrid	Loudi,Hunan,China	0.9975	0.0613	13.0369	Female
07161C	PRJNA886655	SRR21815997	Loudi	Hybrid	Loudi,Hunan,China	0.9979	0.0789	19.2405	Female
07577C	PRJNA886655	SRR21815996	Loudi	Hybrid	Loudi,Hunan,China	0.9981	0.0722	17.4658	Female
XX12F	PRJNA779877	SRR16950000	Xiangxi	Hybrid	Xiangxi,Hunan,China	0.998	0.0639	10.3407	Female
XX15F	PRJNA779877	SRR16949999	Xiangxi	Hybrid	Xiangxi,Hunan,China	0.9971	0.0771	10.2849	Female
XX16F	PRJNA779877	SRR16949988	Xiangxi	Hybrid	Xiangxi,Hunan,China	0.9974	0.073	12.0403	Female
XX17F	PRJNA779877	SRR16949984	Xiangxi	Hybrid	Xiangxi,Hunan,China	0.9974	0.0813	11.0964	Female
XX2F	PRJNA779877	SRR16949983	Xiangxi	Hybrid	Xiangxi,Hunan,China	0.9979	0.0762	11.6169	Female
XX21F	PRJNA779877	SRR16949982	Xiangxi	Hybrid	Xiangxi,Hunan,China	0.9975	0.0614	11.3167	Female
XX22F	PRJNA779877	SRR16949981	Xiangxi	Hybrid	Xiangxi,Hunan,China	0.9974	0.0656	10.1212	Female
XX25F	PRJNA779877	SRR16949980	Xiangxi	Hybrid	Xiangxi,Hunan,China	0.9977	0.0747	10.5816	Female
XX26F	PRJNA779877	SRR16949979	Xiangxi	Hybrid	Xiangxi,Hunan,China	0.9979	0.064	11.1879	Female
XX27F	PRJNA779877	SRR16949978	Xiangxi	Hybrid	Xiangxi,Hunan,China	0.9977	0.085	10.5496	Female
XX28F	PRJNA779877	SRR16949998	Xiangxi	Hybrid	Xiangxi,Hunan,China	0.9976	0.0643	11.8969	Female
XX3F	PRJNA779877	SRR16949997	Xiangxi	Hybrid	Xiangxi,Hunan,China	0.9982	0.0632	11.6988	Female
XX33F	PRJNA779877	SRR16949996	Xiangxi	Hybrid	Xiangxi,Hunan,China	0.9975	0.0649	11.8988	Female
XX36F	PRJNA779877	SRR16949995	Xiangxi	Hybrid	Xiangxi,Hunan,China	0.9979	0.0664	11.8322	Female
XX37F	PRJNA779877	SRR16949994	Xiangxi	Hybrid	Xiangxi,Hunan,China	0.9974	0.0834	11.6343	Female
XX4F	PRJNA779877	SRR16949993	Xiangxi	Hybrid	Xiangxi,Hunan,China	0.998	0.0764	11.288	Female
XX5F	PRJNA779877	SRR16949992	Xiangxi	Hybrid	Xiangxi,Hunan,China	0.9975	0.0822	10.1377	Female
XX9F	PRJNA779877	SRR16949991	Xiangxi	Hybrid	Xiangxi,Hunan,China	0.9979	0.0773	10.3737	Female
XX50M	PRJNA779877	SRR16949990	Xiangxi	Hybrid	Xiangxi,Hunan,China	0.997	0.0844	10.3084	Male
XX61M	PRJNA779877	SRR16949989	Xiangxi	Hybrid	Xiangxi,Hunan,China	0.9973	0.0724	10.0611	Male
XX62M	PRJNA779877	SRR16949987	Xiangxi	Hybrid	Xiangxi,Hunan,China	0.9963	0.0632	10.0971	Male
XX68M	PRJNA779877	SRR16949986	Xiangxi	Hybrid	Xiangxi,Hunan,China	0.997	0.0625	10.7592	Male
XX69M	PRJNA779877	SRR16949985	Xiangxi	Hybrid	Xiangxi,Hunan,China	0.9972	0.0674	9.6191	Male
SRR1346376	PRJNA176557	SRR1346376	Angus	Europeantaurine	Aberdeenshire,Scotland,UK	0.9938	0.0787	12.663	Male
SRR1348580	PRJNA176557	SRR1348580	Angus	Europeantaurine	Aberdeenshire,Scotland,UK	0.9919	0.0747	11.7672	Male
SRR1348581	PRJNA176557	SRR1348581	Angus	Europeantaurine	Aberdeenshire,Scotland,UK	0.9917	0.0716	11.1201	Male
SRR1355237	PRJNA176557	SRR1355237	Angus	Europeantaurine	Aberdeenshire,Scotland,UK	0.9954	0.0815	13.7841	Male
SRR1365129	PRJNA176557	SRR1365129	Angus	Europeantaurine	Aberdeenshire,Scotland,UK	0.9903	0.0893	15.5042	Male
SRR1365144	PRJNA176557	SRR1365144	Angus	Europeantaurine	Aberdeenshire,Scotland,UK	0.993	0.0917	16.2735	Male
SRR1425124	PRJNA176557	SRR1425124	Angus	Europeantaurine	Aberdeenshire,Scotland,UK	0.9942	0.092	16.442	Male
SRR1425145	PRJNA176557	SRR1425145	Angus	Europeantaurine	Aberdeenshire,Scotland,UK	0.9931	0.0859	13.1501	Male
SRR1425146	PRJNA176557	SRR1425146	Angus	Europeantaurine	Aberdeenshire,Scotland,UK	0.9643	0.074	11.6078	Male
SRR1525617	PRJNA256210	SRR1525617	Simmental	Europeantaurine	Geneve,Switzerland	0.9946	0.0771	11.9769	Male
SRR1525619	PRJNA256210	SRR1525619	Simmental	Europeantaurine	Geneve,Switzerland	0.9918	0.0724	11.0807	Male
SRR1525621	PRJNA256210	SRR1525621	Simmental	Europeantaurine	Geneve,Switzerland	0.9906	0.0701	11.1448	Male
SRR1525700	PRJNA256210	SRR1525700	Simmental	Europeantaurine	Geneve,Switzerland	0.9926	0.078	12.5916	Male
SRR1525701	PRJNA256210	SRR1525701	Simmental	Europeantaurine	Geneve,Switzerland	0.9902	0.0783	12.4156	Male
SRR1525702	PRJNA256210	SRR1525702	Simmental	Europeantaurine	Geneve,Switzerland	0.9935	0.0813	13.5684	Male
SRR1525703	PRJNA256210	SRR1525703	Simmental	Europeantaurine	Geneve,Switzerland	0.9427	0.0915	15.1731	Male
SRR1525705	PRJNA256210	SRR1525705	Simmental	Europeantaurine	Geneve,Switzerland	0.9893	0.0821	13.682	Male
SRR1343160	PRJNA176557	SRR1343160	Hereford	Europeantaurine	Hereford,UK	0.9918	0.0675	10.4633	Male
SRR1346382	PRJNA176557	SRR1346382	Hereford	Europeantaurine	Hereford,UK	0.9516	0.0723	10.7499	Male
SRR1346383	PRJNA176557	SRR1346383	Hereford	Europeantaurine	Hereford,UK	0.9897	0.0719	10.7596	Male
SRR1346385	PRJNA176557	SRR1346385	Hereford	Europeantaurine	Hereford,UK	0.9904	0.0751	11.3844	Male
SRR1346387	PRJNA176557	SRR1346387	Hereford	Europeantaurine	Hereford,UK	0.9911	0.0703	11.8689	Male
SRR1348590	PRJNA176557	SRR1348590	Hereford	Europeantaurine	Hereford,UK	0.9928	0.0779	12.1908	Male
SRR1365105	PRJNA176557	SRR1365105	Hereford	Europeantaurine	Hereford,UK	0.9357	0.0685	11.0472	Male
SRR1365107	PRJNA176557	SRR1365107	Hereford	Europeantaurine	Hereford,UK	0.9377	0.081	12.5053	Male
SRR1365110	PRJNA176557	SRR1365110	Hereford	Europeantaurine	Hereford,UK	0.9898	0.0793	12.7097	Male
SRR1365124	PRJNA176557	SRR1365124	Hereford	Europeantaurine	Hereford,UK	0.9913	0.0869	14.9545	Male
SRR1365126	PRJNA176557	SRR1365126	Hereford	Europeantaurine	Hereford,UK	0.9932	0.0908	15.7709	Male
SRR1365128	PRJNA176557	SRR1365128	Hereford	Europeantaurine	Hereford,UK	0.993	0.0867	15.2037	Male
SRR1365131	PRJNA176557	SRR1365131	Hereford	Europeantaurine	Hereford,UK	0.992	0.0893	15.3153	Male
SRR1365137	PRJNA176557	SRR1365137	Hereford	Europeantaurine	Hereford,UK	0.9895	0.0799	12.0762	Male
SRR934395	PRJNA210523	SRR934395	Hanwoo	EastAsiantaurine	Chuncheon,Kangwon-do,Korea	0.9972	0.0757	9.6278	Female
SRR934397	PRJNA210523	SRR934397	Hanwoo	EastAsiantaurine	Chuncheon,Kangwon-do,Korea	0.9977	0.0707	8.3728	Female
SRR934398	PRJNA210523	SRR934398	Hanwoo	EastAsiantaurine	Chuncheon,Kangwon-do,Korea	0.9963	0.0504	10.1025	Female
SRR934400	PRJNA210523	SRR934400	Hanwoo	EastAsiantaurine	Chuncheon,Kangwon-do,Korea	0.9979	0.0882	12.0924	Female
SRR934401	PRJNA210523	SRR934401	Hanwoo	EastAsiantaurine	Chuncheon,Kangwon-do,Korea	0.9979	0.0872	13.3862	Female
SRR934415	PRJNA210519	SRR934415	Hanwoo	EastAsiantaurine	Chuncheon,Kangwon-do,Korea	0.9985	0.0914	12.992	Male
SRR934417	PRJNA210519	SRR934417	Hanwoo	EastAsiantaurine	Chuncheon,Kangwon-do,Korea	0.9982	0.0936	12.7709	Male
SRR934418	PRJNA210519	SRR934418	Hanwoo	EastAsiantaurine	Chuncheon,Kangwon-do,Korea	0.9981	0.0917	13.2806	Male
SRR934419	PRJNA210519	SRR934419	Hanwoo	EastAsiantaurine	Chuncheon,Kangwon-do,Korea	0.9982	0.0839	12.5668	Male
SRR934432	PRJNA210519	SRR934432	Hanwoo	EastAsiantaurine	Chuncheon,Kangwon-do,Korea	0.9984	0.0852	13.5425	Male
SRR934433	PRJNA210519	SRR934433	Hanwoo	EastAsiantaurine	Chuncheon,Kangwon-do,Korea	0.9911	0.0857	12.2428	Male
SRR934434	PRJNA210519	SRR934434	Hanwoo	EastAsiantaurine	Chuncheon,Kangwon-do,Korea	0.9986	0.0862	12.5103	Male
SRR934435	PRJNA210519	SRR934435	Hanwoo	EastAsiantaurine	Chuncheon,Kangwon-do,Korea	0.998	0.0784	11.4713	Male
SRR934436	PRJNA210519	SRR934436	Hanwoo	EastAsiantaurine	Chuncheon,Kangwon-do,Korea	0.9986	0.0805	11.3457	Male
SRR934437	PRJNA210519	SRR934437	Hanwoo	EastAsiantaurine	Chuncheon,Kangwon-do,Korea	0.9983	0.0801	11.8099	Male
HN12	PRJNA379859	SRR5507190	Leiqiong	Chineseindicine	Leizhou,Guangdong,China	0.9915	0.0614	11.1222	Female
HN5	PRJNA379859	SRR5507189	Leiqiong	Chineseindicine	Leizhou,Guangdong,China	0.9915	0.0633	11.5007	Male
LZ15	PRJNA379859	SRR5507188	Leiqiong	Chineseindicine	Leizhou,Guangdong,China	0.9935	0.0591	10.6481	Female
JXJA1	PRJNA379859	SRR5507282	Ji'an	Chineseindicine	Ji’an,Jiangxi,China	0.9976	0.0635	10.9441	Male
JXJA2	PRJNA379859	SRR5507281	Ji'an	Chineseindicine	Ji’an,Jiangxi,China	0.9966	0.0571	9.7093	Male
JXJA3	PRJNA379859	SRR5507280	Ji'an	Chineseindicine	Ji’an,Jiangxi,China	0.9975	0.0584	10.5123	Male
JXJA4	PRJNA379859	SRR5507279	Ji'an	Chineseindicine	Ji’an,Jiangxi,China	0.9976	0.0619	11.3836	Male
WN4	PRJNA379859	SRR6024573,SRR5507199	Wannan	Chineseindicine	Jixi,Anhui,China	0.9788	0.1012	22.9631	Male
WN8	PRJNA379859	SRR6024574,SRR5507198	Wannan	Chineseindicine	Jixi,Anhui,China	0.989	0.0991	23.1603	Male
WN9	PRJNA379859	SRR5507197	Wannan	Chineseindicine	Jixi,Anhui,China	0.9899	0.0563	9.6483	Male
WN10	PRJNA379859	SRR5507196	Wannan	Chineseindicine	Jixi,Anhui,China	0.991	0.06	10.1569	Male
WN11	PRJNA379859	SRR5507195	Wannan	Chineseindicine	Jixi,Anhui,China	0.9934	0.0633	11.7816	Male
JXGF1	PRJNA379859	SRR5507286	Guangfeng	Chineseindicine	Guangfeng,Shangrao,Jiangxi,China	0.9975	0.0586	9.464	Male
JXGF2	PRJNA379859	SRR5507285	Guangfeng	Chineseindicine	Guangfeng,Shangrao,Jiangxi,China	0.9978	0.0613	10.1448	Male
JXGF3	PRJNA379859	SRR5507284	Guangfeng	Chineseindicine	Guangfeng,Shangrao,Jiangxi,China	0.9971	0.0579	9.3126	Male
JXGF4	PRJNA379859	SRR5507283	Guangfeng	Chineseindicine	Guangfeng,Shangrao,Jiangxi,China	0.9976	0.0646	11.4533	Male
zebu_ypr115	PRJNA422979	SRR6423815,SRR6423816	Indian	Indianindicine	Indian	0.9957	0.1312	9.6118	Male
CA279	PRJCA002681	CRA002649	SriLanka	Indianindicine	SriLanka	0.9791	0.0721	11.251	Male
CA282	PRJCA002681	CRA002650	SriLanka	Indianindicine	SriLanka	0.9385	0.062	8.2565	Female
CA285	PRJCA002681	CRA002651	SriLanka	Indianindicine	SriLanka	0.9261	0.0621	8.2891	Female
CA288	PRJCA002681	CRA002652	SriLanka	Indianindicine	SriLanka	0.9641	0.0755	11.1068	Female
Har03	PRJNA379859	SRR6936539	Hariana	Indianindicine	Gurgaon,Haryana,India	0.9948	0.1364	34.7311	Female
Sha3b	PRJNA379859	SRR6936540	Sahiwal	Indianindicine	Sahiwal,Punjab,Pakistan	0.9955	0.0888	20.9563	Female
SRR2016752	PRJNA277147	SRR2016752	Gir	Indianindicine	Amblash,Gujarat,India	0.9937	0.0864	12.749	Male
SRR2016754	PRJNA277147	SRR2016754	Gir	Indianindicine	Amblash,Gujarat,India	0.9951	0.0705	9.7792	Male
SRR2016762	PRJNA277147	SRR2016762	Nelore	Indianindicine	Nelore,Andhra,India	0.9864	0.0744	10.0582	Female
Thar1	PRJNA379859	SRR6936538	Tharparkar	Indianindicine	Tharparkar,Sindh,Pakistan	0.9923	0.0755	16.5496	Female

## Sheet: Table S2
Table S2. Functional annotation of the identified single-nucleotide polymorphisms (SNPs) in each cattle breed.
Sequence ontology class		Loudi	Xiangxi	Angus	Simmental	Hereford	Hanwoo	Chinese indicine	Indian indicine
Sample		29	23	9	8	14	15	16	11
Counts
SNP		39182131	41964247	8982165	9877894	9142465	13362462	38577573	23423123
	mean SNP (per sample)	1.35111e+06	1.82453e+06	998018	1.23474e+06	653033	890831	2.4111e+06	2.12937e+06
Ts/Tv ratio		2.3801	2.3936	2.3425	2.3417	2.3415	2.3466	2.4029	2.3947
Hom/Het ratio		0.485059	0.484916	0.533341	0.517813	0.495856	0.505569	0.570586	0.732081
SNP categories
Exon	Synonymous variant	626274	677199	143115	157317	144806	218962	621136	440977
	Initiator codon variant	51	46	16	12	16	20	46	31
	Start lost	575	579	119	133	114	226	481	327
	Stop gained	2387	2522	659	642	617	1041	2141	1448
	Stop lost	350	379	123	118	133	149	331	327
	Stop retained variant	375	382	98	116	106	153	348	205
Splice site	Splice acceptor variant	1469	1528	468	518	391	700	1502	967
	Splice donor variant	1896	2176	520	536	554	849	1994	1192
	Splice region variant	124685	135465	28832	31728	29163	43973	124522	74408
Intron	Intragenic variant	32	446	86	95	82	92	409	231
	Intron variant	66297001	71602515	14434986	15928165	14863200	21957405	66058087	38670588
UTR	3 prime UTR variant	836779	900069	189126	206967	187591	291406	816252	470710
	5 prime UTR premature-start codon gain variant	34813	38476	8262	9200	8090	12326	33896	20132
	5 prime UTR variant	201810	221879	49575	53751	49005	71559	197961	117884
Intergenic	Upstream gene variant	5105671	5541787	1189783	1310051	1197541	1823400	5063077	2999027
	Downstream gene variant	5370004	5839574	1224612	1352366	1232246	1906051	5356077	3157753
	Intergenic region	22282604	23679080	5150719	5648945	5235612	7600549	21804155	13365067
Functional classes
	Missense	328638	356998	91042	99536	91677	136673	315994	205181
	Nonsense	2387	2522	659	642	617	1041	2141	1448
	Silent	626649	677581	143213	157433	144912	219115	621484	441182

## Sheet: Table S3
TableS3. The ROH frequencies in Loudi cattle.
Chr	Start	End	ROH_fre	Gene_symbol	Gene_ID	Anno
7	50690970	51329802	0.21	SMIM33|DNAJC18|TMEM173|UBE2D2|PURA|IGIP|ECSCR|HSPC195|PSD2|NRG2	112447428|533660|533661|541003|782746|404059|511765|538485|523045|783452	small integral membrane protein 33%2C transcript variant X1|DnaJ heat shock protein family (Hsp40) member C18%2C transcript variant X1|transmembrane protein 173|ubiquitin conjugating enzyme E2 D2%2C transcript variant X1|purine rich element binding protein A|IgA inducing protein|endothelial cell surface expressed chemotaxis and apoptosis regulator%2C transcript variant 1|CXXC finger protein 5|ple…
7	50690970	51328880	0.21	SMIM33|DNAJC18|TMEM173|UBE2D2|PURA|IGIP|ECSCR|HSPC195|PSD2|NRG2	112447428|533660|533661|541003|782746|404059|511765|538485|523045|783452	small integral membrane protein 33%2C transcript variant X1|DnaJ heat shock protein family (Hsp40) member C18%2C transcript variant X1|transmembrane protein 173|ubiquitin conjugating enzyme E2 D2%2C transcript variant X1|purine rich element binding protein A|IgA inducing protein|endothelial cell surface expressed chemotaxis and apoptosis regulator%2C transcript variant 1|CXXC finger protein 5|ple…
7	50690970	51362345	0.21	SMIM33|DNAJC18|TMEM173|UBE2D2|PURA|IGIP|ECSCR|HSPC195|PSD2|NRG2	112447428|533660|533661|541003|782746|404059|511765|538485|523045|783452	small integral membrane protein 33%2C transcript variant X1|DnaJ heat shock protein family (Hsp40) member C18%2C transcript variant X1|transmembrane protein 173|ubiquitin conjugating enzyme E2 D2%2C transcript variant X1|purine rich element binding protein A|IgA inducing protein|endothelial cell surface expressed chemotaxis and apoptosis regulator%2C transcript variant 1|CXXC finger protein 5|ple…
7	50831406	51362393	0.2	UBE2D2|PURA|IGIP|HSPC195|PSD2|NRG2	541003|782746|404059|538485|523045|783452	ubiquitin conjugating enzyme E2 D2%2C transcript variant X1|purine rich element binding protein A|IgA inducing protein|CXXC finger protein 5|pleckstrin and Sec7 domain containing 2%2C transcript variant X4|neuregulin 2%2C transcript variant X2
7	49529538	50085499	0.2	LOC101902951|KIF20A|SLBP2|REEP2|EGR1|WNT8A|NME5|BRD8|CDC23|GFRA3|CDC25C|FAM53C|KDM3B|ETF1|HSPA9|CTNNA1	101902951|527854|100848789|532432|407125|540199|785439|539896|512651|540009|507731|534006|100848816|541077|517535|526848	bromodomain-containing protein 8-like|kinesin family member 20A|oocyte-specific histone RNA stem-loop-binding protein 2-like|receptor accessory protein 2%2C transcript variant X3|early growth response 1|Wnt family member 8A|NME/NM23 family member 5|bromodomain containing 8%2C transcript variant X5|cell division cycle 23|GDNF family receptor alpha 3|cell division cycle 25C|family with sequence sim…
7	50690970	51558621	0.19	SMIM33|DNAJC18|TMEM173|UBE2D2|PURA|IGIP|PFDN1|HBEGF|SLC4A9|ECSCR|HSPC195|PSD2|NRG2|CYSTM1	112447428|533660|533661|541003|782746|404059|616553|522921|509031|511765|538485|523045|783452|777789	small integral membrane protein 33%2C transcript variant X1|DnaJ heat shock protein family (Hsp40) member C18%2C transcript variant X1|transmembrane protein 173|ubiquitin conjugating enzyme E2 D2%2C transcript variant X1|purine rich element binding protein A|IgA inducing protein|prefoldin subunit 1|heparin binding EGF like growth factor|solute carrier family 4 member 9|endothelial cell surface ex…
7	50086030	50619267	0.19	LRRTM2|CTNNA1|MATR3|SIL1	520949|526848|505129|520650	leucine rich repeat transmembrane neuronal 2|catenin alpha 1%2C transcript variant X1|matrin 3|SIL1 nucleotide exchange factor
7	50086030	50619882	0.19	LRRTM2|CTNNA1|MATR3|SIL1	520949|526848|505129|520650	leucine rich repeat transmembrane neuronal 2|catenin alpha 1%2C transcript variant X1|matrin 3|SIL1 nucleotide exchange factor
7	50086030	50604439	0.19	LRRTM2|CTNNA1|MATR3|SIL1	520949|526848|505129|520650	leucine rich repeat transmembrane neuronal 2|catenin alpha 1%2C transcript variant X1|matrin 3|SIL1 nucleotide exchange factor
7	50086030	50604424	0.19	LRRTM2|CTNNA1|MATR3|SIL1|LRRTM2|CTNNA1|MATR3|SIL1	520949|526848|505129|520650|520949|526848|505129|520650	leucine rich repeat transmembrane neuronal 2|catenin alpha 1%2C transcript variant X1|matrin 3|SIL1 nucleotide exchange factor|leucine rich repeat transmembrane neuronal 2|catenin alpha 1%2C transcript variant X1|matrin 3|SIL1 nucleotide exchange factor
7	50086030	50604424	0.19	LRRTM2|CTNNA1|MATR3|SIL1|LRRTM2|CTNNA1|MATR3|SIL1	520949|526848|505129|520650|520949|526848|505129|520650	leucine rich repeat transmembrane neuronal 2|catenin alpha 1%2C transcript variant X1|matrin 3|SIL1 nucleotide exchange factor|leucine rich repeat transmembrane neuronal 2|catenin alpha 1%2C transcript variant X1|matrin 3|SIL1 nucleotide exchange factor
7	50086030	50604401	0.19	LRRTM2|CTNNA1|MATR3|SIL1	520949|526848|505129|520650	leucine rich repeat transmembrane neuronal 2|catenin alpha 1%2C transcript variant X1|matrin 3|SIL1 nucleotide exchange factor
7	49392396	51230851	0.18	LOC101902951|KIF20A|SLBP2|REEP2|EGR1|LRRTM2|MZB1|PROB1|SMIM33|PKD2L2|WNT8A|NME5|BRD8|CDC23|GFRA3|CDC25C|FAM53C|KDM3B|ETF1|HSPA9|PAIP2|SLC23A1|SPATA24|DNAJC18|TMEM173|UBE2D2|FAM13B|CTNNA1|MATR3|ECSCR|HSPC195|PSD2|NRG2|SIL1	101902951|527854|100848789|532432|407125|520949|510480|785007|112447428|521683|540199|785439|539896|512651|540009|507731|534006|100848816|541077|517535|536619|505492|506099|533660|533661|541003|540987|526848|505129|511765|538485|523045|783452|520650	bromodomain-containing protein 8-like|kinesin family member 20A|oocyte-specific histone RNA stem-loop-binding protein 2-like|receptor accessory protein 2%2C transcript variant X3|early growth response 1|leucine rich repeat transmembrane neuronal 2|marginal zone B and B1 cell specific protein|proline rich basic protein 1%2C transcript variant X2|small integral membrane protein 33%2C transcript var…
18	34738057	35293705	0.18	B3GNT9|TRADD|HSF4|NOL3|EXOC3L1|ELMO3|TMEM208|PLEKHG4|TPPP3|ZDHHC1|AGRP|CARMIL2|PARD6A|ENKD1|C18H16orf86|C18H16orf70|FBXL8|KIAA0895L|E2F4|LOC525426|SLC9A5|KCTD19|HSD11B2|ATP6V0D1|CTCF|ACD|RANBP10|CBFB|FHOD1|LRRC36|RIPOR1|GFOD2	614717|504707|614788|515777|526306|525427|507222|787892|614988|517066|280987|510354|524653|524652|788008|100125939|614765|512420|525428|525426|512686|523858|282434|282148|517097|510353|519736|614678|787862|512403|100336872|507361	UDP-GlcNAc:betaGal beta-1%2C3-N-acetylglucosaminyltransferase 9|TNFRSF1A associated via death domain|heat shock transcription factor 4%2C transcript variant X3|nucleolar protein 3%2C transcript variant X1|exocyst complex component 3 like 1%2C transcript variant X11|engulfment and cell motility 3|transmembrane protein 208|pleckstrin homology and RhoGEF domain containing G4%2C transcript variant X3…
18	34738057	35460633	0.17	B3GNT9|TRADD|HSF4|NOL3|EXOC3L1|ELMO3|TMEM208|PLEKHG4|TPPP3|ZDHHC1|AGRP|CARMIL2|PARD6A|ENKD1|C18H16orf86|TSNAXIP1|THAP11|NRN1L|DPEP2|C18H16orf70|FBXL8|KIAA0895L|E2F4|LOC525426|SLC9A5|KCTD19|HSD11B2|ATP6V0D1|CTCF|ACD|RANBP10|CENPT|NUTF2|EDC4|PSMB10|LCAT|SLC12A4|DPEP3|CBFB|FHOD1|LRRC36|RIPOR1|GFOD2|PSKH1|B3GNT9|TRADD|HSF4|NOL3|EXOC3L1|ELMO3|TMEM208|PLEKHG4|TPPP3|ZDHHC1|AGRP|CARMIL2|PARD6A|ENKD1|C18H…	614717|504707|614788|515777|526306|525427|507222|787892|614988|517066|280987|510354|524653|524652|788008|527504|539845|100847846|539370|100125939|614765|512420|525428|525426|512686|523858|282434|282148|517097|510353|519736|513195|614921|513171|282328|510960|533876|618258|614678|787862|512403|100336872|507361|509656|614717|504707|614788|515777|526306|525427|507222|787892|614988|517066|280987|51035…	UDP-GlcNAc:betaGal beta-1%2C3-N-acetylglucosaminyltransferase 9|TNFRSF1A associated via death domain|heat shock transcription factor 4%2C transcript variant X3|nucleolar protein 3%2C transcript variant X1|exocyst complex component 3 like 1%2C transcript variant X11|engulfment and cell motility 3|transmembrane protein 208|pleckstrin homology and RhoGEF domain containing G4%2C transcript variant X3…
18	34738057	35460633	0.17	B3GNT9|TRADD|HSF4|NOL3|EXOC3L1|ELMO3|TMEM208|PLEKHG4|TPPP3|ZDHHC1|AGRP|CARMIL2|PARD6A|ENKD1|C18H16orf86|TSNAXIP1|THAP11|NRN1L|DPEP2|C18H16orf70|FBXL8|KIAA0895L|E2F4|LOC525426|SLC9A5|KCTD19|HSD11B2|ATP6V0D1|CTCF|ACD|RANBP10|CENPT|NUTF2|EDC4|PSMB10|LCAT|SLC12A4|DPEP3|CBFB|FHOD1|LRRC36|RIPOR1|GFOD2|PSKH1|B3GNT9|TRADD|HSF4|NOL3|EXOC3L1|ELMO3|TMEM208|PLEKHG4|TPPP3|ZDHHC1|AGRP|CARMIL2|PARD6A|ENKD1|C18H…	614717|504707|614788|515777|526306|525427|507222|787892|614988|517066|280987|510354|524653|524652|788008|527504|539845|100847846|539370|100125939|614765|512420|525428|525426|512686|523858|282434|282148|517097|510353|519736|513195|614921|513171|282328|510960|533876|618258|614678|787862|512403|100336872|507361|509656|614717|504707|614788|515777|526306|525427|507222|787892|614988|517066|280987|51035…	UDP-GlcNAc:betaGal beta-1%2C3-N-acetylglucosaminyltransferase 9|TNFRSF1A associated via death domain|heat shock transcription factor 4%2C transcript variant X3|nucleolar protein 3%2C transcript variant X1|exocyst complex component 3 like 1%2C transcript variant X11|engulfment and cell motility 3|transmembrane protein 208|pleckstrin homology and RhoGEF domain containing G4%2C transcript variant X3…
7	51135646	51829654	0.17	EIF4EBP3|SRA1|APBB3|LOC509618|LOC112447434|CD14|NDUFA2|WDR55|DND1|ZMAT2|PURA|IGIP|PFDN1|HBEGF|SLC4A9|SLC35A4|LOC112447523|IK|HARS|HARS2|NRG2|ANKHD1|TMCO6|CYSTM1	100533104|780787|525278|509618|112447434|281048|327698|508709|525516|782132|782746|404059|616553|522921|509031|539354|112447523|100125318|510937|615182|783452|509490|100138035|777789	eukaryotic translation initiation factor 4E binding protein 3|steroid receptor RNA activator 1|amyloid beta precursor protein binding family B member 3%2C transcript variant X5|uncharacterized LOC509618|uncharacterized LOC112447434|CD14 molecule|NADH:ubiquinone oxidoreductase subunit A2|WD repeat domain 55|DND microRNA-mediated repression inhibitor 1|zinc finger matrin-type 2|purine rich element …
19	27283927	27880697	0.17	TNFSF12|LOC107131516|TNFSF13|EIF4A1|MPDU1|SOX15|SHBG|ATP1B2|EFNB3|TMEM88|NAA38|CYB5D1|TRAPPC1|ALOX15B|HES7|VAMP2|TMEM107|BORCS6|SENP3|CD68|FXR2|SAT2|TP53|DNAH2|CHD3|RNF227|KCNAB3|CNTROB|GUCY2D|ALOX12B|ALOXE3|AURKB|CTC1|PFAS|WRAP53|KDM6B|PER1	100551513|107131516|538567|504958|504961|505878|404182|282562|617714|507172|538931|507171|616205|286820|617638|282116|509812|539395|100138267|504960|618127|359722|281542|789044|532673|107131406|789104|539106|282245|504803|517001|360192|513500|520318|509631|100140276|516318	tumor necrosis factor (ligand) superfamily%2C member 12|uncharacterized LOC107131516|TNF superfamily member 13|eukaryotic translation initiation factor 4A1|mannose-P-dolichol utilization defect 1|SRY-box 15|sex hormone binding globulin%2C transcript variant X5|ATPase Na+/K+ transporting subunit beta 2|ephrin B3|transmembrane protein 88|N(alpha)-acetyltransferase 38%2C NatC auxiliary subunit|cytoc…
7	51227831	51875042	0.16	EIF4EBP3|SRA1|APBB3|LOC509618|LOC112447434|CD14|NDUFA2|WDR55|DND1|ZMAT2|PURA|IGIP|PFDN1|HBEGF|SLC4A9|SLC35A4|LOC112447523|IK|HARS|HARS2|ANKHD1|TMCO6|CYSTM1	100533104|780787|525278|509618|112447434|281048|327698|508709|525516|782132|782746|404059|616553|522921|509031|539354|112447523|100125318|510937|615182|509490|100138035|777789	eukaryotic translation initiation factor 4E binding protein 3|steroid receptor RNA activator 1|amyloid beta precursor protein binding family B member 3%2C transcript variant X5|uncharacterized LOC509618|uncharacterized LOC112447434|CD14 molecule|NADH:ubiquinone oxidoreductase subunit A2|WD repeat domain 55|DND microRNA-mediated repression inhibitor 1|zinc finger matrin-type 2|purine rich element …
5	55675344	56195210	0.16	TSFM|METTL1|CYP27B1|CDK4|TSPAN31|B4GALNT1|ARHGEF25|DTX3|PIP4K2C|DDIT3|ARHGAP9|INHBE|AVIL|EEF1AKMT3|AGAP2|OS9|SLC26A10|KIF5A|DCTN2|MBD6|GLI1|INHBC|STAC3|MARCH9|MARS|R3HDM2	281551|511197|539630|510618|510619|520159|506075|524779|540005|777788|507960|517587|520771|100125307|504833|504832|506076|511273|527201|783807|517588|530785|518234|540871|512531|613499	Ts translation elongation factor%2C mitochondrial|methyltransferase like 1|cytochrome P450%2C family 27%2C subfamily B%2C polypeptide 1|cyclin dependent kinase 4|tetraspanin 31%2C transcript variant X2|beta-1%2C4-N-acetyl-galactosaminyltransferase 1|Rho guanine nucleotide exchange factor 25%2C transcript variant X1|deltex E3 ubiquitin ligase 3|phosphatidylinositol-5-phosphate 4-kinase type 2 gamm…
19	27284857	27945375	0.16	TNFSF12|LOC107131516|TNFSF13|EIF4A1|MPDU1|SOX15|SHBG|ATP1B2|EFNB3|TMEM88|NAA38|CYB5D1|TRAPPC1|ALOX15B|HES7|VAMP2|TMEM107|BORCS6|RANGRF|SLC25A35|SENP3|CD68|FXR2|SAT2|TP53|DNAH2|CHD3|RNF227|KCNAB3|CNTROB|GUCY2D|ALOX12B|ALOXE3|AURKB|CTC1|PFAS|ARHGEF15|WRAP53|KDM6B|PER1	100551513|107131516|538567|504958|504961|505878|404182|282562|617714|507172|538931|507171|616205|286820|617638|282116|509812|539395|512506|527669|100138267|504960|618127|359722|281542|789044|532673|107131406|789104|539106|282245|504803|517001|360192|513500|520318|512021|509631|100140276|516318	tumor necrosis factor (ligand) superfamily%2C member 12|uncharacterized LOC107131516|TNF superfamily member 13|eukaryotic translation initiation factor 4A1|mannose-P-dolichol utilization defect 1|SRY-box 15|sex hormone binding globulin%2C transcript variant X5|ATPase Na+/K+ transporting subunit beta 2|ephrin B3|transmembrane protein 88|N(alpha)-acetyltransferase 38%2C NatC auxiliary subunit|cytoc…
8	38918263	39519522	0.15	CD274|PLGRKT|INSL6|ERMP1|RIC1|PDCD1LG2|JAK2	533834|512609|774023|541094|506005|539392|525246	CD274 molecule|plasminogen receptor with a C-terminal lysine|insulin like 6|endoplasmic reticulum metallopeptidase 1%2C transcript variant X1|RIC1 homolog%2C RAB6A GEF complex partner 1%2C transcript variant X4|programmed cell death 1 ligand 2|Janus kinase 2%2C transcript variant X6
5	55603122	56284517	0.15	TSFM|METTL1|CYP27B1|CDK4|TSPAN31|B4GALNT1|ARHGEF25|DTX3|PIP4K2C|DDIT3|ARHGAP9|INHBE|NDUFA4L2|NXPH4|CTDSP2|AVIL|EEF1AKMT3|AGAP2|OS9|SLC26A10|KIF5A|DCTN2|MBD6|GLI1|INHBC|STAC3|SHMT2|MARCH9|MARS|R3HDM2|LRP1	281551|511197|539630|510618|510619|520159|506075|524779|540005|777788|507960|517587|613541|539535|506115|520771|100125307|504833|504832|506076|511273|527201|783807|517588|530785|518234|507197|540871|512531|613499|533894	Ts translation elongation factor%2C mitochondrial|methyltransferase like 1|cytochrome P450%2C family 27%2C subfamily B%2C polypeptide 1|cyclin dependent kinase 4|tetraspanin 31%2C transcript variant X2|beta-1%2C4-N-acetyl-galactosaminyltransferase 1|Rho guanine nucleotide exchange factor 25%2C transcript variant X1|deltex E3 ubiquitin ligase 3|phosphatidylinositol-5-phosphate 4-kinase type 2 gamm…
5	55758849	56284517	0.15	B4GALNT1|ARHGEF25|DTX3|PIP4K2C|DDIT3|ARHGAP9|INHBE|NDUFA4L2|NXPH4|OS9|SLC26A10|KIF5A|DCTN2|MBD6|GLI1|INHBC|STAC3|SHMT2|MARS|R3HDM2|LRP1	520159|506075|524779|540005|777788|507960|517587|613541|539535|504832|506076|511273|527201|783807|517588|530785|518234|507197|512531|613499|533894	beta-1%2C4-N-acetyl-galactosaminyltransferase 1|Rho guanine nucleotide exchange factor 25%2C transcript variant X1|deltex E3 ubiquitin ligase 3|phosphatidylinositol-5-phosphate 4-kinase type 2 gamma|DNA damage inducible transcript 3%2C transcript variant X1|Rho GTPase activating protein 9%2C transcript variant X2|inhibin subunit beta E|NDUFA4%2C mitochondrial complex associated like 2|neurexophil…
5	55659125	56274611	0.15	TSFM|METTL1|CYP27B1|CDK4|TSPAN31|B4GALNT1|ARHGEF25|DTX3|PIP4K2C|DDIT3|ARHGAP9|INHBE|NDUFA4L2|NXPH4|AVIL|EEF1AKMT3|AGAP2|OS9|SLC26A10|KIF5A|DCTN2|MBD6|GLI1|INHBC|STAC3|SHMT2|MARCH9|MARS|R3HDM2|LRP1	281551|511197|539630|510618|510619|520159|506075|524779|540005|777788|507960|517587|613541|539535|520771|100125307|504833|504832|506076|511273|527201|783807|517588|530785|518234|507197|540871|512531|613499|533894	Ts translation elongation factor%2C mitochondrial|methyltransferase like 1|cytochrome P450%2C family 27%2C subfamily B%2C polypeptide 1|cyclin dependent kinase 4|tetraspanin 31%2C transcript variant X2|beta-1%2C4-N-acetyl-galactosaminyltransferase 1|Rho guanine nucleotide exchange factor 25%2C transcript variant X1|deltex E3 ubiquitin ligase 3|phosphatidylinositol-5-phosphate 4-kinase type 2 gamm…
19	27287679	27984835	0.15	TNFSF12|LOC107131516|TNFSF13|EIF4A1|MPDU1|SOX15|SHBG|ATP1B2|EFNB3|TMEM88|NAA38|CYB5D1|TRAPPC1|ALOX15B|HES7|VAMP2|TMEM107|BORCS6|RANGRF|SLC25A35|RPL26|SENP3|CD68|FXR2|SAT2|TP53|DNAH2|CHD3|RNF227|KCNAB3|CNTROB|GUCY2D|ALOX12B|ALOXE3|AURKB|CTC1|PFAS|ARHGEF15|ODF4|KRBA2|WRAP53|KDM6B|PER1|NDEL1	100551513|107131516|538567|504958|504961|505878|404182|282562|617714|507172|538931|507171|616205|286820|617638|282116|509812|539395|512506|527669|337890|100138267|504960|618127|359722|281542|789044|532673|107131406|789104|539106|282245|504803|517001|360192|513500|520318|512021|517977|530088|509631|100140276|516318|510769	tumor necrosis factor (ligand) superfamily%2C member 12|uncharacterized LOC107131516|TNF superfamily member 13|eukaryotic translation initiation factor 4A1|mannose-P-dolichol utilization defect 1|SRY-box 15|sex hormone binding globulin%2C transcript variant X5|ATPase Na+/K+ transporting subunit beta 2|ephrin B3|transmembrane protein 88|N(alpha)-acetyltransferase 38%2C NatC auxiliary subunit|cytoc…
19	27256805	27983654	0.15	TNFSF12|LOC107131516|TNFSF13|EIF4A1|MPDU1|SOX15|SHBG|ATP1B2|EFNB3|TMEM88|NAA38|CYB5D1|TRAPPC1|ALOX15B|HES7|VAMP2|TMEM107|BORCS6|RANGRF|SLC25A35|RPL26|SENP3|CD68|FXR2|SAT2|TP53|DNAH2|CHD3|RNF227|KCNAB3|CNTROB|GUCY2D|ALOX12B|ALOXE3|AURKB|CTC1|PFAS|ARHGEF15|ODF4|KRBA2|WRAP53|KDM6B|PER1|NDEL1	100551513|107131516|538567|504958|504961|505878|404182|282562|617714|507172|538931|507171|616205|286820|617638|282116|509812|539395|512506|527669|337890|100138267|504960|618127|359722|281542|789044|532673|107131406|789104|539106|282245|504803|517001|360192|513500|520318|512021|517977|530088|509631|100140276|516318|510769	tumor necrosis factor (ligand) superfamily%2C member 12|uncharacterized LOC107131516|TNF superfamily member 13|eukaryotic translation initiation factor 4A1|mannose-P-dolichol utilization defect 1|SRY-box 15|sex hormone binding globulin%2C transcript variant X5|ATPase Na+/K+ transporting subunit beta 2|ephrin B3|transmembrane protein 88|N(alpha)-acetyltransferase 38%2C NatC auxiliary subunit|cytoc…
18	34808633	35803287	0.14	NOL3|EXOC3L1|ELMO3|TMEM208|PLEKHG4|TPPP3|ZDHHC1|AGRP|CARMIL2|PARD6A|ENKD1|C18H16orf86|TSNAXIP1|THAP11|NRN1L|DPEP2|DPEP2NB|DDX28|ESRP2|SLC7A6OS|KIAA0895L|E2F4|LOC525426|SLC9A5|KCTD19|HSD11B2|ATP6V0D1|CTCF|ACD|RANBP10|CENPT|NUTF2|EDC4|PSMB10|LCAT|SLC12A4|DPEP3|DUS2|PLA2G15|PRMT7|FHOD1|LRRC36|RIPOR1|GFOD2|PSKH1|NFATC3|SMPD3|SLC7A6	515777|526306|525427|507222|787892|614988|517066|280987|510354|524653|524652|788008|527504|539845|100847846|539370|104974818|539411|510878|512543|512420|525428|525426|512686|523858|282434|282148|517097|510353|519736|513195|614921|513171|282328|510960|533876|618258|509795|282271|514202|787862|512403|100336872|507361|509656|541127|514201|530661	nucleolar protein 3%2C transcript variant X1|exocyst complex component 3 like 1%2C transcript variant X11|engulfment and cell motility 3|transmembrane protein 208|pleckstrin homology and RhoGEF domain containing G4%2C transcript variant X3|tubulin polymerization promoting protein family member 3|zinc finger DHHC-type containing 1|agouti related neuropeptide|capping protein regulator and myosin 1 …
18	34374472	35443892	0.14	PDP2|RRAD|CES2|LOC112442294|CES3|B3GNT9|TRADD|HSF4|NOL3|EXOC3L1|ELMO3|TMEM208|PLEKHG4|TPPP3|ZDHHC1|AGRP|CARMIL2|PARD6A|ENKD1|C18H16orf86|TSNAXIP1|THAP11|NRN1L|CMTM4|TERB1|NAE1|CA7|CDH16|FAM96B|CES4A|C18H16orf70|FBXL8|KIAA0895L|E2F4|LOC525426|SLC9A5|KCTD19|HSD11B2|ATP6V0D1|CTCF|ACD|RANBP10|CENPT|NUTF2|EDC4|PSMB10|LCAT|SLC12A4|DYNC1LI2|CBFB|FHOD1|LRRC36|RIPOR1|GFOD2|PSKH1	100299267|505165|505928|112442294|513112|614717|504707|614788|515777|526306|525427|507222|787892|614988|517066|280987|510354|524653|524652|788008|527504|539845|100847846|540247|100295202|614491|520403|508777|614585|529706|100125939|614765|512420|525428|525426|512686|523858|282434|282148|517097|510353|519736|513195|614921|513171|282328|510960|533876|519789|614678|787862|512403|100336872|507361|509…	pyruvate dehyrogenase phosphatase catalytic subunit 2|RRAD%2C Ras related glycolysis inhibitor and calcium channel regulator|carboxylesterase 2%2C transcript variant X1|40S ribosomal protein S29-like|carboxylesterase 3%2C transcript variant X2|UDP-GlcNAc:betaGal beta-1%2C3-N-acetylglucosaminyltransferase 9|TNFRSF1A associated via death domain|heat shock transcription factor 4%2C transcript varian…
8	38677749	39404508	0.14	RANBP6|KIAA2026|MLANA|CD274|PLGRKT|INSL6|ERMP1|RIC1|PDCD1LG2|JAK2	526705|616937|616945|533834|512609|774023|541094|506005|539392|525246	RAN binding protein 6%2C transcript variant X2|KIAA2026 ortholog%2C transcript variant X5|melan-A|CD274 molecule|plasminogen receptor with a C-terminal lysine|insulin like 6|endoplasmic reticulum metallopeptidase 1%2C transcript variant X1|RIC1 homolog%2C RAB6A GEF complex partner 1%2C transcript variant X4|programmed cell death 1 ligand 2|Janus kinase 2%2C transcript variant X6
7	52830949	53618434	0.14	KIAA0141|PCDH12|RNF14|GNPDA1|NDFIP1|PCDH1|SPRY4|LOC100847454	513834|540115|540274|522919|541196|509388|504593|100847454	KIAA0141|protocadherin 12%2C transcript variant X1|ring finger protein 14%2C transcript variant X3|glucosamine-6-phosphate deaminase 1|Nedd4 family interacting protein 1%2C transcript variant X2|protocadherin 1|sprouty RTK signaling antagonist 4|uncharacterized LOC100847454%2C transcript variant X8
19	27362163	28083034	0.14	ATP1B2|EFNB3|TMEM88|NAA38|CYB5D1|TRAPPC1|ALOX15B|HES7|VAMP2|TMEM107|BORCS6|RANGRF|SLC25A35|RPL26|RNF222|TP53|DNAH2|CHD3|RNF227|KCNAB3|CNTROB|GUCY2D|ALOX12B|ALOXE3|AURKB|CTC1|PFAS|ARHGEF15|ODF4|KRBA2|WRAP53|KDM6B|PER1|NDEL1|MYH10	282562|617714|507172|538931|507171|616205|286820|617638|282116|509812|539395|512506|527669|337890|524368|281542|789044|532673|107131406|789104|539106|282245|504803|517001|360192|513500|520318|512021|517977|530088|509631|100140276|516318|510769|317655	ATPase Na+/K+ transporting subunit beta 2|ephrin B3|transmembrane protein 88|N(alpha)-acetyltransferase 38%2C NatC auxiliary subunit|cytochrome b5 domain containing 1|trafficking protein particle complex 1|arachidonate 15-lipoxygenase%2C type B|hes family bHLH transcription factor 7|vesicle associated membrane protein 2|transmembrane protein 107|BLOC-1 related complex subunit 6|RAN guanine nucleo…
13	57504433	58101663	0.14	GNAS|LOC112449315|STX16|APCDD1L|RAB22A|VAPB|NPEPL1	281793|112449315|519624|617376|617385|326580|507384	GNAS complex locus%2C transcript variant X9|guanine nucleotide-binding protein G(s) subunit alpha isoforms XLas-like%2C transcript variant X3|syntaxin 16%2C transcript variant X3|APC down-regulated 1 like|RAB22A%2C member RAS oncogene family%2C transcript variant X1|VAMP associated protein B and C|aminopeptidase like 1
8	38652879	39552892	0.14	RANBP6|KIAA2026|MLANA|CD274|PLGRKT|INSL6|ERMP1|RIC1|PDCD1LG2|JAK2|RCL1	526705|616937|616945|533834|512609|774023|541094|506005|539392|525246|768075	RAN binding protein 6%2C transcript variant X2|KIAA2026 ortholog%2C transcript variant X5|melan-A|CD274 molecule|plasminogen receptor with a C-terminal lysine|insulin like 6|endoplasmic reticulum metallopeptidase 1%2C transcript variant X1|RIC1 homolog%2C RAB6A GEF complex partner 1%2C transcript variant X4|programmed cell death 1 ligand 2|Janus kinase 2%2C transcript variant X6|RNA terminal phos…
18	35081997	35755274	0.13	AGRP|CARMIL2|PARD6A|ENKD1|C18H16orf86|TSNAXIP1|THAP11|NRN1L|DPEP2|DPEP2NB|DDX28|ESRP2|SLC7A6OS|ATP6V0D1|CTCF|ACD|RANBP10|CENPT|NUTF2|EDC4|PSMB10|LCAT|SLC12A4|DPEP3|DUS2|PLA2G15|PRMT7|RIPOR1|GFOD2|PSKH1|NFATC3|SMPD3|SLC7A6	280987|510354|524653|524652|788008|527504|539845|100847846|539370|104974818|539411|510878|512543|282148|517097|510353|519736|513195|614921|513171|282328|510960|533876|618258|509795|282271|514202|100336872|507361|509656|541127|514201|530661	agouti related neuropeptide|capping protein regulator and myosin 1 linker 2%2C transcript variant X4|par-6 family cell polarity regulator alpha%2C transcript variant X1|enkurin domain containing 1|chromosome 18 C16orf86 homolog|translin associated factor X interacting protein 1%2C transcript variant X3|THAP domain containing 11|neuritin 1 like|dipeptidase 2%2C transcript variant X1|DPEP2 neighbor…
5	55498072	56013920	0.13	TSFM|METTL1|CYP27B1|CDK4|TSPAN31|B4GALNT1|ARHGEF25|DTX3|PIP4K2C|DDIT3|ARHGAP9|INHBE|ATP23|CTDSP2|AVIL|EEF1AKMT3|AGAP2|OS9|SLC26A10|KIF5A|DCTN2|MBD6|GLI1|INHBC|MARCH9|MARS	281551|511197|539630|510618|510619|520159|506075|524779|540005|777788|507960|517587|514014|506115|520771|100125307|504833|504832|506076|511273|527201|783807|517588|530785|540871|512531	Ts translation elongation factor%2C mitochondrial|methyltransferase like 1|cytochrome P450%2C family 27%2C subfamily B%2C polypeptide 1|cyclin dependent kinase 4|tetraspanin 31%2C transcript variant X2|beta-1%2C4-N-acetyl-galactosaminyltransferase 1|Rho guanine nucleotide exchange factor 25%2C transcript variant X1|deltex E3 ubiquitin ligase 3|phosphatidylinositol-5-phosphate 4-kinase type 2 gamm…
7	43098186	43663228	0.13	C2CD4C|ODF3L2|MADCAM1|TPGS1|CDC34|FGF22|FSTL3|PRSS57|MISP|AZU1|PRTN3|ELANE|R3HDM4|KISS1R|WDR18|TMEM259|CNN2|GPX4|GZMM|BSG|HCN2|POLRMT|RNF126|PALM|PTBP1|CFD|MED16|ARID3A|ABCA7|ARHGAP45|POLR2E|SBNO2|STK11|SHC2|PLPPR3|GRIN3B	104969165|616620|527275|505683|616156|519657|515367|515368|505316|100336938|100298591|100126050|614948|528699|533356|514413|539019|286809|512272|508716|100297361|504757|507447|786096|282018|505647|100298629|511283|511762|512972|512971|512682|100337329|533455|100337214|616000	C2 calcium dependent domain containing 4C|outer dense fiber of sperm tails 3 like 2%2C transcript variant X3|mucosal vascular addressin cell adhesion molecule 1|tubulin polyglutamylase complex subunit 1|cell division cycle 34%2C transcript variant X4|fibroblast growth factor 22|follistatin like 3|serine protease 57|mitotic spindle positioning%2C transcript variant X2|azurocidin 1|proteinase 3|ela…
18	35097347	35766508	0.13	CARMIL2|PARD6A|ENKD1|C18H16orf86|TSNAXIP1|THAP11|NRN1L|DPEP2|DPEP2NB|DDX28|ESRP2|SLC7A6OS|CTCF|ACD|RANBP10|CENPT|NUTF2|EDC4|PSMB10|LCAT|SLC12A4|DPEP3|DUS2|PLA2G15|PRMT7|RIPOR1|GFOD2|PSKH1|NFATC3|SMPD3|SLC7A6	510354|524653|524652|788008|527504|539845|100847846|539370|104974818|539411|510878|512543|517097|510353|519736|513195|614921|513171|282328|510960|533876|618258|509795|282271|514202|100336872|507361|509656|541127|514201|530661	capping protein regulator and myosin 1 linker 2%2C transcript variant X4|par-6 family cell polarity regulator alpha%2C transcript variant X1|enkurin domain containing 1|chromosome 18 C16orf86 homolog|translin associated factor X interacting protein 1%2C transcript variant X3|THAP domain containing 11|neuritin 1 like|dipeptidase 2%2C transcript variant X1|DPEP2 neighbor|DEAD-box helicase 28|epithe…
13	57407379	58033213	0.13	GNAS|LOC101909083|LOC112449315|STX16|APCDD1L|RAB22A|VAPB|NPEPL1	281793|101909083|112449315|519624|617376|617385|326580|507384	GNAS complex locus%2C transcript variant X9|uncharacterized LOC101909083%2C transcript variant X3|guanine nucleotide-binding protein G(s) subunit alpha isoforms XLas-like%2C transcript variant X3|syntaxin 16%2C transcript variant X3|APC down-regulated 1 like|RAB22A%2C member RAS oncogene family%2C transcript variant X1|VAMP associated protein B and C|aminopeptidase like 1
8	38869888	39651501	0.13	CD274|PLGRKT|INSL6|ERMP1|RIC1|PDCD1LG2|JAK2|RCL1	533834|512609|774023|541094|506005|539392|525246|768075	CD274 molecule|plasminogen receptor with a C-terminal lysine|insulin like 6|endoplasmic reticulum metallopeptidase 1%2C transcript variant X1|RIC1 homolog%2C RAB6A GEF complex partner 1%2C transcript variant X4|programmed cell death 1 ligand 2|Janus kinase 2%2C transcript variant X6|RNA terminal phosphate cyclase like 1
7	43217614	43746199	0.13	FGF22|FSTL3|PRSS57|MISP|AZU1|PRTN3|ELANE|R3HDM4|KISS1R|WDR18|TMEM259|CNN2|GPX4|ATP5F1D|CIRBP|HCN2|POLRMT|RNF126|PALM|PTBP1|CFD|MED16|ARID3A|ABCA7|ARHGAP45|POLR2E|SBNO2|STK11|CBARP|MIDN|C7H19orf24|EFNA2|PLPPR3|GRIN3B	519657|515367|515368|505316|100336938|100298591|100126050|614948|528699|533356|514413|539019|286809|338081|507120|100297361|504757|507447|786096|282018|505647|100298629|511283|511762|512972|512971|512682|100337329|785529|523615|616355|614453|100337214|616000	fibroblast growth factor 22|follistatin like 3|serine protease 57|mitotic spindle positioning%2C transcript variant X2|azurocidin 1|proteinase 3|elastase%2C neutrophil expressed|R3H domain containing 4|KISS1 receptor|WD repeat domain 18|transmembrane protein 259%2C transcript variant X3|calponin 2%2C transcript variant X1|glutathione peroxidase 4%2C transcript variant 2|ATP synthase F1 subunit de…
8	38622496	39224045	0.13	RANBP6|KIAA2026|MLANA|ERMP1|RIC1|PDCD1LG2	526705|616937|616945|541094|506005|539392	RAN binding protein 6%2C transcript variant X2|KIAA2026 ortholog%2C transcript variant X5|melan-A|endoplasmic reticulum metallopeptidase 1%2C transcript variant X1|RIC1 homolog%2C RAB6A GEF complex partner 1%2C transcript variant X4|programmed cell death 1 ligand 2
7	51327100	51970398	0.13	EIF4EBP3|SRA1|APBB3|LOC509618|LOC112447434|CD14|NDUFA2|WDR55|DND1|ZMAT2|LOC100847114|PCDHA3|LOC112447439|PFDN1|HBEGF|SLC4A9|SLC35A4|LOC112447523|IK|HARS|HARS2|LOC100847156|ANKHD1|TMCO6|PCDHA13|LOC104968501|CYSTM1	100533104|780787|525278|509618|112447434|281048|327698|508709|525516|782132|100847114|787538|112447439|616553|522921|509031|539354|112447523|100125318|510937|615182|100847156|509490|100138035|523226|104968501|777789	eukaryotic translation initiation factor 4E binding protein 3|steroid receptor RNA activator 1|amyloid beta precursor protein binding family B member 3%2C transcript variant X5|uncharacterized LOC509618|uncharacterized LOC112447434|CD14 molecule|NADH:ubiquinone oxidoreductase subunit A2|WD repeat domain 55|DND microRNA-mediated repression inhibitor 1|zinc finger matrin-type 2|protocadherin alpha-…
17	61734497	62592658	0.13	ERP29|ADAM1A|LOC112442048|LOC112442049|RPLP0|RPL6|TRAFD1|TMEM116|LOC112442047|ALDH2|BICDL1|RAB35|PXN|PTPN11|NAA25|MAPKAPK5|GCN1|HECTD4	613357|783232|112442048|112442049|286868|511051|512642|514512|112442047|508629|536747|614521|517456|533590|613372|535625|536143|534434	endoplasmic reticulum protein 29|a disintegrin and metallopeptidase domain 1a|disintegrin and metalloproteinase domain-containing protein 1a-like%2C transcript variant X1|disintegrin and metalloproteinase domain-containing protein 1a-like|ribosomal protein lateral stalk subunit P0|ribosomal protein L6|TRAF-type zinc finger domain containing 1|transmembrane protein 116|disintegrin and metalloprote…
12	35766374	36712278	0.13	LOC112449106|GJB6|EEF1AKMT1|IL17D|CRYL1|LOC107132994|GJB2|GJA3|ZMYM5|MPHOSPH8|CENPJ|ATP12A|XPO4|IFT88|ZMYM2|PSPC1|PARP4|RNF17	112449106|508454|783374|614982|281725|107132994|407154|100140301|536389|507091|613543|530703|506392|514177|508731|506696|615359|528075	uncharacterized LOC112449106|gap junction protein beta 6%2C transcript variant 1|EEF1A lysine methyltransferase 1|interleukin 17D%2C transcript variant X1|crystallin lambda 1|translation initiation factor IF-2-like%2C transcript variant X1|gap junction protein beta 2|gap junction protein alpha 3|zinc finger%2C MYM-type 5%2C transcript variant X3|M-phase phosphoprotein 8%2C transcript variant X1|c…
19	27275349	28255237	0.13	TNFSF12|LOC107131516|TNFSF13|EIF4A1|MPDU1|SOX15|SHBG|ATP1B2|EFNB3|TMEM88|NAA38|CYB5D1|TRAPPC1|ALOX15B|HES7|VAMP2|TMEM107|BORCS6|RANGRF|SLC25A35|RPL26|RNF222|SENP3|CD68|FXR2|SAT2|TP53|DNAH2|CHD3|RNF227|KCNAB3|CNTROB|GUCY2D|ALOX12B|ALOXE3|AURKB|CTC1|PFAS|ARHGEF15|ODF4|KRBA2|CCDC42|WRAP53|KDM6B|PER1|NDEL1|MYH10	100551513|107131516|538567|504958|504961|505878|404182|282562|617714|507172|538931|507171|616205|286820|617638|282116|509812|539395|512506|527669|337890|524368|100138267|504960|618127|359722|281542|789044|532673|107131406|789104|539106|282245|504803|517001|360192|513500|520318|512021|517977|530088|536427|509631|100140276|516318|510769|317655	tumor necrosis factor (ligand) superfamily%2C member 12|uncharacterized LOC107131516|TNF superfamily member 13|eukaryotic translation initiation factor 4A1|mannose-P-dolichol utilization defect 1|SRY-box 15|sex hormone binding globulin%2C transcript variant X5|ATPase Na+/K+ transporting subunit beta 2|ephrin B3|transmembrane protein 88|N(alpha)-acetyltransferase 38%2C NatC auxiliary subunit|cytoc…
19	27284292	28255237	0.13	TNFSF12|LOC107131516|TNFSF13|EIF4A1|MPDU1|SOX15|SHBG|ATP1B2|EFNB3|TMEM88|NAA38|CYB5D1|TRAPPC1|ALOX15B|HES7|VAMP2|TMEM107|BORCS6|RANGRF|SLC25A35|RPL26|RNF222|SENP3|CD68|FXR2|SAT2|TP53|DNAH2|CHD3|RNF227|KCNAB3|CNTROB|GUCY2D|ALOX12B|ALOXE3|AURKB|CTC1|PFAS|ARHGEF15|ODF4|KRBA2|CCDC42|WRAP53|KDM6B|PER1|NDEL1|MYH10	100551513|107131516|538567|504958|504961|505878|404182|282562|617714|507172|538931|507171|616205|286820|617638|282116|509812|539395|512506|527669|337890|524368|100138267|504960|618127|359722|281542|789044|532673|107131406|789104|539106|282245|504803|517001|360192|513500|520318|512021|517977|530088|536427|509631|100140276|516318|510769|317655	tumor necrosis factor (ligand) superfamily%2C member 12|uncharacterized LOC107131516|TNF superfamily member 13|eukaryotic translation initiation factor 4A1|mannose-P-dolichol utilization defect 1|SRY-box 15|sex hormone binding globulin%2C transcript variant X5|ATPase Na+/K+ transporting subunit beta 2|ephrin B3|transmembrane protein 88|N(alpha)-acetyltransferase 38%2C NatC auxiliary subunit|cytoc…
19	27461526	28057609	0.13	TMEM88|NAA38|CYB5D1|TRAPPC1|ALOX15B|HES7|VAMP2|TMEM107|BORCS6|RANGRF|SLC25A35|RPL26|RNF222|DNAH2|CHD3|RNF227|KCNAB3|CNTROB|GUCY2D|ALOX12B|ALOXE3|AURKB|CTC1|PFAS|ARHGEF15|ODF4|KRBA2|KDM6B|PER1|NDEL1	507172|538931|507171|616205|286820|617638|282116|509812|539395|512506|527669|337890|524368|789044|532673|107131406|789104|539106|282245|504803|517001|360192|513500|520318|512021|517977|530088|100140276|516318|510769	transmembrane protein 88|N(alpha)-acetyltransferase 38%2C NatC auxiliary subunit|cytochrome b5 domain containing 1|trafficking protein particle complex 1|arachidonate 15-lipoxygenase%2C type B|hes family bHLH transcription factor 7|vesicle associated membrane protein 2|transmembrane protein 107|BLOC-1 related complex subunit 6|RAN guanine nucleotide release factor|solute carrier family 25 member …
12	35927833	36460581	0.13	LOC112449106|GJB6|CRYL1|LOC107132994|GJB2|GJA3|ZMYM5|MPHOSPH8|ZMYM2|PSPC1|PARP4	112449106|508454|281725|107132994|407154|100140301|536389|507091|508731|506696|615359	uncharacterized LOC112449106|gap junction protein beta 6%2C transcript variant 1|crystallin lambda 1|translation initiation factor IF-2-like%2C transcript variant X1|gap junction protein beta 2|gap junction protein alpha 3|zinc finger%2C MYM-type 5%2C transcript variant X3|M-phase phosphoprotein 8%2C transcript variant X1|zinc finger%2C MYM-type 2|paraspeckle component 1|poly(ADP-ribose) polymera…
10	18638149	19261909	0.13	NR2E3|SENP8|PKM|PARP6|CELF6|GRAMD2A|MYO9A	281944|513300|512571|511329|539205|100300494|515330	nuclear receptor subfamily 2 group E member 3|SUMO peptidase family member%2C NEDD8 specific%2C transcript variant X3|pyruvate kinase M1/2%2C transcript variant X1|poly(ADP-ribose) polymerase family member 6%2C transcript variant X17|CUGBP Elav-like family member 6%2C transcript variant X1|GRAM domain containing 2A%2C transcript variant X2|myosin IXA
9	38828819	39774041	0.13	TRAF3IP2|MFSD4B|RPF2|GTF3C6|AMD1|SLC22A16|LOC784866|REV3L|SLC16A10|CDK19	616801|539486|511294|518472|280997|614380|784866|517422|541240|511802	TRAF3 interacting protein 2%2C transcript variant X3|major facilitator superfamily domain containing 4B|ribosome production factor 2 homolog|general transcription factor IIIC subunit 6|adenosylmethionine decarboxylase 1|solute carrier family 22 member 16|uncharacterized LOC784866%2C transcript variant X2|REV3 like%2C DNA directed polymerase zeta catalytic subunit%2C transcript variant X4|solute c…
18	34461074	36026499	0.13	PDP2|RRAD|CES2|LOC112442294|CES3|B3GNT9|TRADD|HSF4|NOL3|EXOC3L1|ELMO3|TMEM208|PLEKHG4|TPPP3|ZDHHC1|AGRP|CARMIL2|PARD6A|ENKD1|C18H16orf86|TSNAXIP1|THAP11|NRN1L|DPEP2|DPEP2NB|DDX28|ESRP2|SLC7A6OS|TERB1|NAE1|CA7|CDH16|FAM96B|CES4A|C18H16orf70|FBXL8|KIAA0895L|E2F4|LOC525426|SLC9A5|KCTD19|HSD11B2|ATP6V0D1|CTCF|ACD|RANBP10|CENPT|NUTF2|EDC4|PSMB10|LCAT|SLC12A4|DPEP3|DUS2|PLA2G15|PRMT7|ZFP90|DYNC1LI2|CBF…	100299267|505165|505928|112442294|513112|614717|504707|614788|515777|526306|525427|507222|787892|614988|517066|280987|510354|524653|524652|788008|527504|539845|100847846|539370|104974818|539411|510878|512543|100295202|614491|520403|508777|614585|529706|100125939|614765|512420|525428|525426|512686|523858|282434|282148|517097|510353|519736|513195|614921|513171|282328|510960|533876|618258|509795|282…	pyruvate dehyrogenase phosphatase catalytic subunit 2|RRAD%2C Ras related glycolysis inhibitor and calcium channel regulator|carboxylesterase 2%2C transcript variant X1|40S ribosomal protein S29-like|carboxylesterase 3%2C transcript variant X2|UDP-GlcNAc:betaGal beta-1%2C3-N-acetylglucosaminyltransferase 9|TNFRSF1A associated via death domain|heat shock transcription factor 4%2C transcript varian…
17	67364253	68080051	0.13	HSCB|XBP1|CHEK2|CCDC117|LOC101903015|TTC28	786040|541236|518897|615668|101903015|537659	HscB mitochondrial iron-sulfur cluster cochaperone%2C transcript variant X5|X-box binding protein 1%2C transcript variant 1|checkpoint kinase 2|coiled-coil domain containing 117%2C transcript variant X2|WAS/WASL-interacting protein family member 3-like%2C transcript variant X1|tetratricopeptide repeat domain 28%2C transcript variant X4
17	67364647	67986481	0.13	CHEK2|LOC101903015|TTC28	518897|101903015|537659	checkpoint kinase 2|WAS/WASL-interacting protein family member 3-like%2C transcript variant X1|tetratricopeptide repeat domain 28%2C transcript variant X4
9	38862080	39383145	0.13	TRAF3IP2|MFSD4B|RPF2|GTF3C6|LOC784866|REV3L|SLC16A10	616801|539486|511294|518472|784866|517422|541240	TRAF3 interacting protein 2%2C transcript variant X3|major facilitator superfamily domain containing 4B|ribosome production factor 2 homolog|general transcription factor IIIC subunit 6|uncharacterized LOC784866%2C transcript variant X2|REV3 like%2C DNA directed polymerase zeta catalytic subunit%2C transcript variant X4|solute carrier family 16 member 10
7	43010036	43631979	0.13	C2CD4C|ODF3L2|MADCAM1|TPGS1|CDC34|FGF22|FSTL3|PRSS57|MISP|AZU1|PRTN3|ELANE|R3HDM4|KISS1R|WDR18|TMEM259|CNN2|GPX4|PLPP2|MIER2|THEG|GZMM|BSG|HCN2|POLRMT|RNF126|PALM|PTBP1|CFD|MED16|ARID3A|ABCA7|ARHGAP45|POLR2E|SBNO2|SHC2|PLPPR3|GRIN3B	104969165|616620|527275|505683|616156|519657|515367|515368|505316|100336938|100298591|100126050|614948|528699|533356|514413|539019|286809|504545|523726|788788|512272|508716|100297361|504757|507447|786096|282018|505647|100298629|511283|511762|512972|512971|512682|533455|100337214|616000	C2 calcium dependent domain containing 4C|outer dense fiber of sperm tails 3 like 2%2C transcript variant X3|mucosal vascular addressin cell adhesion molecule 1|tubulin polyglutamylase complex subunit 1|cell division cycle 34%2C transcript variant X4|fibroblast growth factor 22|follistatin like 3|serine protease 57|mitotic spindle positioning%2C transcript variant X2|azurocidin 1|proteinase 3|ela…
17	61830439	62677537	0.12	ERP29|ADAM1A|LOC112442048|LOC112442049|RPLP0|RPL6|TRAFD1|TMEM116|LOC112442047|ALDH2|BICDL1|RAB35|PXN|SIRT4|MSI1|NAA25|MAPKAPK5|GCN1|PLA2G1B|HECTD4	613357|783232|112442048|112442049|286868|511051|512642|514512|112442047|508629|536747|614521|517456|519328|527436|613372|535625|536143|282457|534434	endoplasmic reticulum protein 29|a disintegrin and metallopeptidase domain 1a|disintegrin and metalloproteinase domain-containing protein 1a-like%2C transcript variant X1|disintegrin and metalloproteinase domain-containing protein 1a-like|ribosomal protein lateral stalk subunit P0|ribosomal protein L6|TRAF-type zinc finger domain containing 1|transmembrane protein 116|disintegrin and metalloprote…
7	49178727	49816561	0.12	LOC101902951|KIF20A|SLBP2|REEP2|HNRNPA0|LOC104969184|MYOT|PKD2L2|WNT8A|NME5|BRD8|CDC23|GFRA3|CDC25C|FAM53C|KDM3B|KLHL3|FAM13B	101902951|527854|100848789|532432|540311|104969184|507884|521683|540199|785439|539896|512651|540009|507731|534006|100848816|533364|540987	bromodomain-containing protein 8-like|kinesin family member 20A|oocyte-specific histone RNA stem-loop-binding protein 2-like|receptor accessory protein 2%2C transcript variant X3|heterogeneous nuclear ribonucleoprotein A0|palladin-like|myotilin|polycystin 2 like 2%2C transient receptor potential cation channel|Wnt family member 8A|NME/NM23 family member 5|bromodomain containing 8%2C transcript va…
7	53410265	54085271	0.12	FGF1|ARHGAP26|LOC100847454	281160|538219|100847454	fibroblast growth factor 1%2C transcript variant X9|Rho GTPase activating protein 26%2C transcript variant X6|uncharacterized LOC100847454%2C transcript variant X8
17	67364647	68037886	0.12	HSCB|CHEK2|CCDC117|LOC101903015|TTC28|HSCB|CHEK2|CCDC117|LOC101903015|TTC28	786040|518897|615668|101903015|537659|786040|518897|615668|101903015|537659	HscB mitochondrial iron-sulfur cluster cochaperone%2C transcript variant X5|checkpoint kinase 2|coiled-coil domain containing 117%2C transcript variant X2|WAS/WASL-interacting protein family member 3-like%2C transcript variant X1|tetratricopeptide repeat domain 28%2C transcript variant X4|HscB mitochondrial iron-sulfur cluster cochaperone%2C transcript variant X5|checkpoint kinase 2|coiled-coil d…
17	67364647	68037886	0.12	HSCB|CHEK2|CCDC117|LOC101903015|TTC28|HSCB|CHEK2|CCDC117|LOC101903015|TTC28	786040|518897|615668|101903015|537659|786040|518897|615668|101903015|537659	HscB mitochondrial iron-sulfur cluster cochaperone%2C transcript variant X5|checkpoint kinase 2|coiled-coil domain containing 117%2C transcript variant X2|WAS/WASL-interacting protein family member 3-like%2C transcript variant X1|tetratricopeptide repeat domain 28%2C transcript variant X4|HscB mitochondrial iron-sulfur cluster cochaperone%2C transcript variant X5|checkpoint kinase 2|coiled-coil d…
12	35737600	36782166	0.12	LOC112449106|GJB6|EEF1AKMT1|IL17D|CRYL1|LOC107132994|GJB2|GJA3|ZMYM5|MPHOSPH8|CENPJ|ATP12A|XPO4|IFT88|ZMYM2|PSPC1|PARP4|RNF17	112449106|508454|783374|614982|281725|107132994|407154|100140301|536389|507091|613543|530703|506392|514177|508731|506696|615359|528075	uncharacterized LOC112449106|gap junction protein beta 6%2C transcript variant 1|EEF1A lysine methyltransferase 1|interleukin 17D%2C transcript variant X1|crystallin lambda 1|translation initiation factor IF-2-like%2C transcript variant X1|gap junction protein beta 2|gap junction protein alpha 3|zinc finger%2C MYM-type 5%2C transcript variant X3|M-phase phosphoprotein 8%2C transcript variant X1|c…
7	53334730	53917517	0.12	FGF1|SPRY4|ARHGAP26|LOC100847454	281160|504593|538219|100847454	fibroblast growth factor 1%2C transcript variant X9|sprouty RTK signaling antagonist 4|Rho GTPase activating protein 26%2C transcript variant X6|uncharacterized LOC100847454%2C transcript variant X8
12	35630316	36813559	0.12	LOC112449106|GJB6|EEF1AKMT1|IL17D|CRYL1|LOC107132994|GJB2|GJA3|ZMYM5|MPHOSPH8|CENPJ|ATP12A|XPO4|IFT88|ZMYM2|PSPC1|PARP4|RNF17|LATS2	112449106|508454|783374|614982|281725|107132994|407154|100140301|536389|507091|613543|530703|506392|514177|508731|506696|615359|528075|508208	uncharacterized LOC112449106|gap junction protein beta 6%2C transcript variant 1|EEF1A lysine methyltransferase 1|interleukin 17D%2C transcript variant X1|crystallin lambda 1|translation initiation factor IF-2-like%2C transcript variant X1|gap junction protein beta 2|gap junction protein alpha 3|zinc finger%2C MYM-type 5%2C transcript variant X3|M-phase phosphoprotein 8%2C transcript variant X1|c…
12	35816203	36782270	0.12	LOC112449106|GJB6|EEF1AKMT1|IL17D|CRYL1|LOC107132994|GJB2|GJA3|ZMYM5|MPHOSPH8|CENPJ|ATP12A|IFT88|ZMYM2|PSPC1|PARP4|RNF17	112449106|508454|783374|614982|281725|107132994|407154|100140301|536389|507091|613543|530703|514177|508731|506696|615359|528075	uncharacterized LOC112449106|gap junction protein beta 6%2C transcript variant 1|EEF1A lysine methyltransferase 1|interleukin 17D%2C transcript variant X1|crystallin lambda 1|translation initiation factor IF-2-like%2C transcript variant X1|gap junction protein beta 2|gap junction protein alpha 3|zinc finger%2C MYM-type 5%2C transcript variant X3|M-phase phosphoprotein 8%2C transcript variant X1|c…
12	36008387	36782122	0.12	GJB6|LOC107132994|GJB2|GJA3|ZMYM5|MPHOSPH8|CENPJ|ATP12A|ZMYM2|PSPC1|PARP4|RNF17	508454|107132994|407154|100140301|536389|507091|613543|530703|508731|506696|615359|528075	gap junction protein beta 6%2C transcript variant 1|translation initiation factor IF-2-like%2C transcript variant X1|gap junction protein beta 2|gap junction protein alpha 3|zinc finger%2C MYM-type 5%2C transcript variant X3|M-phase phosphoprotein 8%2C transcript variant X1|centromere protein J%2C transcript variant X3|ATPase H+/K+ transporting non-gastric alpha2 subunit|zinc finger%2C MYM-type 2…
8	38606028	39882121	0.12	RANBP6|PLPP6|KIAA2026|MLANA|CD274|PLGRKT|INSL6|AK3|CDC37L1|SPATA6L|ERMP1|RIC1|PDCD1LG2|JAK2|RCL1	526705|541021|616937|616945|533834|512609|774023|281613|510572|613587|541094|506005|539392|525246|768075	RAN binding protein 6%2C transcript variant X2|phospholipid phosphatase 6|KIAA2026 ortholog%2C transcript variant X5|melan-A|CD274 molecule|plasminogen receptor with a C-terminal lysine|insulin like 6|adenylate kinase 3%2C transcript variant X3|cell division cycle 37 like 1|spermatogenesis associated 6 like%2C transcript variant X8|endoplasmic reticulum metallopeptidase 1%2C transcript variant X1…
8	55482956	56014608	0.12	TLE4	508893	transducin like enhancer of split 4%2C transcript variant X3
8	55486539	56014392	0.12	TLE4	508893	transducin like enhancer of split 4%2C transcript variant X3
22	49016500	49767963	0.12	LOC100125949|IQCF6|RBM15B|CISH|IQCF2|GRM2|RAD54L2|MANF|MAPKAPK3|HEMK1|TEX264|DOCK3|DCAF1	100125949|785460|508868|616753|521051|519904|784245|540432|615215|515459|535455|524692|785711	uncharacterized LOC100125949|IQ motif containing F6|RNA binding motif protein 15B|cytokine inducible SH2 containing protein|IQ motif containing F2%2C transcript variant X3|glutamate metabotropic receptor 2|RAD54 like 2|mesencephalic astrocyte derived neurotrophic factor|mitogen-activated protein kinase-activated protein kinase 3%2C transcript variant X2|HemK methyltransferase family member 1|test…
8	37879837	38604290	0.12	TPD52L3|UHRF2|GLDC|IL33|KDM4C	767900|613759|507688|507054|535671	tumor protein D52 like 3|ubiquitin like with PHD and ring finger domains 2|glycine decarboxylase%2C transcript variant X3|interleukin 33%2C transcript variant X1|lysine demethylase 4C%2C transcript variant X2
22	48908441	49594558	0.12	RPL29|ACY1|ABHD14B|GPR62|RRP9|IQCF5|LOC100125949|IQCF6|RBM15B|ABHD14A|PCBP4|PARP3|IQCF1|IQCF2|GRM2|RAD54L2|MANF|TEX264|DOCK3|DCAF1	507270|768058|615289|615280|614025|768000|100125949|785460|508868|515122|506889|507426|518447|521051|519904|784245|540432|535455|524692|785711	ribosomal protein L29|aminoacylase 1|abhydrolase domain containing 14B|G protein-coupled receptor 62%2C transcript variant X3|ribosomal RNA processing 9%2C U3 small nucleolar RNA binding protein%2C transcript variant X1|IQ motif containing F5|uncharacterized LOC100125949|IQ motif containing F6|RNA binding motif protein 15B|abhydrolase domain containing 14A%2C transcript variant X1|poly(rC) bindin…
16	50756644	51270250	0.12	TMEM52|CALML6|MMP23|FNDC10|TMEM240|VWA1|TMEM88B|ANKRD65|CCNL2|MXRA8|TAS1R3|INTS11|PUSL1|LOC112441769|C1QTNF12|B3GALT6|CFAP74|GNB1|NADK|SLC35E2|MIB2|SSU72|ATAD3A|MRPL20|AURKAIP1|DVL1|CPTP|ACAP3|SCNN1D|CDK11B|UBE2J2	617403|617412|527590|100847392|617545|505917|767837|788407|538796|522392|101904771|522378|617640|112441769|506102|522406|617386|281201|513419|527591|538270|614837|784353|506358|506359|523325|505009|515444|528813|493708|506103	transmembrane protein 52|calmodulin like 6|matrix metallopeptidase 23|fibronectin type III domain containing 10%2C transcript variant X2|transmembrane protein 240|von Willebrand factor A domain containing 1|transmembrane protein 88B|ankyrin repeat domain 65|cyclin L2%2C transcript variant X2|matrix remodeling associated 8|taste 1 receptor member 3%2C transcript variant X2|integrator complex subun…
7	48868375	50085499	0.12	LOC101902951|KIF20A|SLBP2|REEP2|EGR1|HNRNPA0|LOC104969184|MYOT|PKD2L2|WNT8A|NME5|BRD8|CDC23|GFRA3|CDC25C|FAM53C|KDM3B|ETF1|HSPA9|SPOCK1|KLHL3|FAM13B|CTNNA1	101902951|527854|100848789|532432|407125|540311|104969184|507884|521683|540199|785439|539896|512651|540009|507731|534006|100848816|541077|517535|511211|533364|540987|526848	bromodomain-containing protein 8-like|kinesin family member 20A|oocyte-specific histone RNA stem-loop-binding protein 2-like|receptor accessory protein 2%2C transcript variant X3|early growth response 1|heterogeneous nuclear ribonucleoprotein A0|palladin-like|myotilin|polycystin 2 like 2%2C transient receptor potential cation channel|Wnt family member 8A|NME/NM23 family member 5|bromodomain conta…
7	53415805	53920253	0.12	FGF1|ARHGAP26|LOC100847454	281160|538219|100847454	fibroblast growth factor 1%2C transcript variant X9|Rho GTPase activating protein 26%2C transcript variant X6|uncharacterized LOC100847454%2C transcript variant X8
7	53570755	54514331	0.12	FGF1|ARHGAP26|NR3C1|LOC100847454	281160|538219|281946|100847454	fibroblast growth factor 1%2C transcript variant X9|Rho GTPase activating protein 26%2C transcript variant X6|nuclear receptor subfamily 3 group C member 1%2C transcript variant X9|uncharacterized LOC100847454%2C transcript variant X8
18	34005890	35245224	0.11	CMTM1|PDP2|RRAD|CES2|LOC112442294|CES3|B3GNT9|TRADD|HSF4|NOL3|EXOC3L1|ELMO3|TMEM208|PLEKHG4|TPPP3|ZDHHC1|AGRP|CARMIL2|PARD6A|ENKD1|C18H16orf86|CDH5|TK2|LOC104974812|LOC525286|CMTM2|CMTM3|CMTM4|TERB1|NAE1|CA7|CDH16|FAM96B|CES4A|C18H16orf70|FBXL8|KIAA0895L|E2F4|LOC525426|SLC9A5|KCTD19|HSD11B2|ATP6V0D1|CTCF|ACD|BEAN1|DYNC1LI2|CBFB|FHOD1|LRRC36|RIPOR1|GFOD2	112442293|100299267|505165|505928|112442294|513112|614717|504707|614788|515777|526306|525427|507222|787892|614988|517066|280987|510354|524653|524652|788008|414735|615457|104974812|525286|520499|787512|540247|100295202|614491|520403|508777|614585|529706|100125939|614765|512420|525428|525426|512686|523858|282434|282148|517097|510353|100297073|519789|614678|787862|512403|100336872|507361	CKLF like MARVEL transmembrane domain containing 1%2C transcript variant X2|pyruvate dehyrogenase phosphatase catalytic subunit 2|RRAD%2C Ras related glycolysis inhibitor and calcium channel regulator|carboxylesterase 2%2C transcript variant X1|40S ribosomal protein S29-like|carboxylesterase 3%2C transcript variant X2|UDP-GlcNAc:betaGal beta-1%2C3-N-acetylglucosaminyltransferase 9|TNFRSF1A associ…
22	47750097	48310677	0.11	MUSTN1|SPCS1|GNL3|SMIM4|PRKCD|TMEM110|ITIH4|ITIH3|NEK4|GLT8D1|NT5DC2|RFT1|SFMBT1|ITIH1|PBRM1	616088|511453|506152|782900|505708|538654|513700|508355|511455|512192|514296|504597|511984|508356|506557	musculoskeletal%2C embryonic nuclear protein 1|signal peptidase complex subunit 1|G protein nucleolar 3%2C transcript variant X1|small integral membrane protein 4|protein kinase C delta|transmembrane protein 110%2C transcript variant X3|inter-alpha-trypsin inhibitor heavy chain family member 4%2C transcript variant X3|inter-alpha-trypsin inhibitor heavy chain 3%2C transcript variant X1|NIMA relat…
22	48903229	49960422	0.11	RPL29|ACY1|ABHD14B|GPR62|RRP9|IQCF5|LOC100125949|IQCF6|RBM15B|CISH|ABHD14A|PCBP4|PARP3|IQCF1|IQCF2|GRM2|RAD54L2|MANF|MAPKAPK3|HEMK1|C22H3orf18|TEX264|DOCK3|CACNA2D2|DCAF1	507270|768058|615289|615280|614025|768000|100125949|785460|508868|616753|515122|506889|507426|518447|521051|519904|784245|540432|615215|515459|616712|535455|524692|785909|785711	ribosomal protein L29|aminoacylase 1|abhydrolase domain containing 14B|G protein-coupled receptor 62%2C transcript variant X3|ribosomal RNA processing 9%2C U3 small nucleolar RNA binding protein%2C transcript variant X1|IQ motif containing F5|uncharacterized LOC100125949|IQ motif containing F6|RNA binding motif protein 15B|cytokine inducible SH2 containing protein|abhydrolase domain containing 14…
19	26565346	27274339	0.11	PSMB6|GLTPD2|TM4SF5|ZMYND15|CXCL16|MED11|ALOX15|ALOX12E|C19H17orf49|BCL6B|SLC16A13|SLC16A11|ASGR2|ASGR1|DVL2|GABARAP|CTDNEP1|CLDN7|YBX2|GPS2|KCTD11|TMEM95|PLSCR3|NLGN2|SPEM2|LOC112442746|TMEM102|LOC100568284|VMO1|PELP1|ARRB2|ALOX12|RNASEK|CLEC10A|DLG4|ACADVL|PHF23|ELP5|SLC2A4|EIF5A|NEURL4|ACAP1|TNK1|TMEM256|SPEM1|FGF11|SLC35G6|POLR2A|CHRNB1|ZBTB4	510069|100300004|511869|539735|511671|511672|282139|787450|512885|100138731|538855|618274|531519|509121|614312|327715|509192|512975|614429|518494|539167|614631|510355|787986|112442631|112442746|508014|100568284|526730|787413|281638|407169|512886|514833|100137840|282130|539774|512976|282359|444990|528485|508582|510356|507083|511321|613386|516150|282312|282179|613607	proteasome subunit beta 6|glycolipid transfer protein domain containing 2|transmembrane 4 L six family member 5|zinc finger MYND-type containing 15%2C transcript variant X8|C-X-C motif chemokine ligand 16|mediator complex subunit 11%2C transcript variant X1|arachidonate 15-lipoxygenase%2C transcript variant X3|arachidonate lipoxygenase%2C epidermal|chromosome 19 C17orf49 homolog|B cell CLL/lympho…
16	50846043	51362819	0.11	MMP23|FNDC10|TMEM240|VWA1|TMEM88B|ANKRD65|CCNL2|MXRA8|TAS1R3|INTS11|PUSL1|LOC112441769|C1QTNF12|B3GALT6|TNFRSF4|TNFRSF18|GNB1|NADK|SLC35E2|MIB2|SSU72|ATAD3A|MRPL20|AURKAIP1|DVL1|CPTP|ACAP3|SCNN1D|SDF4|TTLL10|CDK11B|UBE2J2	527590|100847392|617545|505917|767837|788407|538796|522392|101904771|522378|617640|112441769|506102|522406|528782|516256|281201|513419|527591|538270|614837|784353|506358|506359|523325|505009|515444|528813|528783|100336825|493708|506103	matrix metallopeptidase 23|fibronectin type III domain containing 10%2C transcript variant X2|transmembrane protein 240|von Willebrand factor A domain containing 1|transmembrane protein 88B|ankyrin repeat domain 65|cyclin L2%2C transcript variant X2|matrix remodeling associated 8|taste 1 receptor member 3%2C transcript variant X2|integrator complex subunit 11|pseudouridylate synthase-like 1%2C tr…
5	112079003	112731995	0.11	DNAJB7|PHF5A|CSDC2|ST13|XPNPEP3|RBX1|L3MBTL2|CHADL|RANGAP1|TEF|TOB2|POLR3H|PMM1|DESI1|SLC25A17|EP300|ZC3H7B|ACO2|XRCC6	789037|507180|525364|510494|539202|518880|513297|100847739|616055|616076|507934|767843|537070|614655|506631|112446776|534109|280976|510132	DnaJ heat shock protein family (Hsp40) member B7|PHD finger protein 5A|cold shock domain containing C2%2C transcript variant X2|ST13%2C Hsp70 interacting protein|X-prolyl aminopeptidase 3|ring-box 1|L3MBTL2%2C polycomb repressive complex 1 subunit|chondroadherin like|Ran GTPase activating protein 1%2C transcript variant X3|TEF%2C PAR bZIP transcription factor%2C transcript variant X1|transducer o…
5	112192008	112884104	0.11	PHF5A|CSDC2|C5H22orf46|LOC785386|L3MBTL2|CHADL|RANGAP1|TEF|TOB2|POLR3H|PMM1|DESI1|SNU13|MEI1|CCDC134|EP300|ZC3H7B|ACO2|XRCC6|SREBF2	507180|525364|112446778|785386|513297|100847739|616055|616076|507934|767843|537070|614655|767931|516011|516012|112446776|534109|280976|510132|507102	PHD finger protein 5A|cold shock domain containing C2%2C transcript variant X2|chromosome 5 C22orf46 homolog|60S ribosomal protein L10|L3MBTL2%2C polycomb repressive complex 1 subunit|chondroadherin like|Ran GTPase activating protein 1%2C transcript variant X3|TEF%2C PAR bZIP transcription factor%2C transcript variant X1|transducer of ERBB2%2C 2|RNA polymerase III subunit H|phosphomannomutase 1|d…
22	47667835	48298942	0.11	MUSTN1|SPCS1|GNL3|SMIM4|DCP1A|PRKCD|TMEM110|ITIH4|ITIH3|NEK4|GLT8D1|NT5DC2|TKT|RFT1|SFMBT1|ITIH1|PBRM1	616088|511453|506152|782900|783258|505708|538654|513700|508355|511455|512192|514296|445425|504597|511984|508356|506557	musculoskeletal%2C embryonic nuclear protein 1|signal peptidase complex subunit 1|G protein nucleolar 3%2C transcript variant X1|small integral membrane protein 4|decapping mRNA 1A|protein kinase C delta|transmembrane protein 110%2C transcript variant X3|inter-alpha-trypsin inhibitor heavy chain family member 4%2C transcript variant X3|inter-alpha-trypsin inhibitor heavy chain 3%2C transcript var…
22	48554276	49587254	0.11	PPM1M|TWF2|DUSP7|RPL29|ACY1|ABHD14B|GPR62|RRP9|IQCF5|LOC100125949|IQCF6|RBM15B|GLYCTK|WDR82|TLR9|ALAS1|ABHD14A|PCBP4|PARP3|IQCF1|IQCF2|GRM2|RAD54L2|MANF|DNAH1|POC1A|TEX264|DOCK3|DCAF1	510238|282024|785016|507270|768058|615289|615280|614025|768000|100125949|785460|508868|507949|783336|282602|534286|515122|506889|507426|518447|521051|519904|784245|540432|540601|534489|535455|524692|785711	protein phosphatase%2C Mg2+/Mn2+ dependent 1M|twinfilin actin binding protein 2%2C transcript variant X1|dual specificity phosphatase 7%2C transcript variant X1|ribosomal protein L29|aminoacylase 1|abhydrolase domain containing 14B|G protein-coupled receptor 62%2C transcript variant X3|ribosomal RNA processing 9%2C U3 small nucleolar RNA binding protein%2C transcript variant X1|IQ motif containin…
13	23208395	23732936	0.11	BMI1|COMMD3|SPAG6|PIP4K2A	510666|767926|539424|533289	BMI1 proto-oncogene%2C polycomb ring finger%2C transcript variant X4|COMM domain containing 3|sperm associated antigen 6|phosphatidylinositol-5-phosphate 4-kinase type 2 alpha
9	41935043	42577140	0.11	OSTM1|SEC63|SCML4|SOBP|NR2E1	518522|541040|535263|537433|528156	osteopetrosis associated transmembrane protein 1%2C transcript variant X1|SEC63 homolog%2C protein translocation regulator%2C transcript variant X1|Scm polycomb group protein like 4|sine oculis binding protein homolog|nuclear receptor subfamily 2 group E member 1
7	43217614	44076573	0.11	FGF22|FSTL3|PRSS57|MISP|AZU1|PRTN3|ELANE|R3HDM4|KISS1R|WDR18|TMEM259|CNN2|GPX4|ATP5F1D|CIRBP|GAMT|RPS15|C7H19orf25|REEP6|ADAMTSL5|PLK5|MEX3D|MBD3|UQCR11|HCN2|POLRMT|RNF126|PALM|PTBP1|CFD|MED16|ARID3A|ABCA7|ARHGAP45|POLR2E|SBNO2|STK11|CBARP|MIDN|C7H19orf24|EFNA2|MUM1|NDUFS7|DAZAP1|APC2|PCSK4|TCF3|PLPPR3|GRIN3B	519657|515367|515368|505316|100336938|100298591|100126050|614948|528699|533356|514413|539019|286809|338081|507120|515270|514569|508965|522480|107131164|511891|538945|616090|281570|100297361|504757|507447|786096|282018|505647|100298629|511283|511762|512972|512971|512682|100337329|785529|523615|616355|614453|513471|338079|614783|526572|508744|530616|100337214|616000	fibroblast growth factor 22|follistatin like 3|serine protease 57|mitotic spindle positioning%2C transcript variant X2|azurocidin 1|proteinase 3|elastase%2C neutrophil expressed|R3H domain containing 4|KISS1 receptor|WD repeat domain 18|transmembrane protein 259%2C transcript variant X3|calponin 2%2C transcript variant X1|glutathione peroxidase 4%2C transcript variant 2|ATP synthase F1 subunit de…
22	47694313	48298639	0.11	MUSTN1|SPCS1|GNL3|SMIM4|PRKCD|TMEM110|ITIH4|ITIH3|NEK4|GLT8D1|NT5DC2|TKT|RFT1|SFMBT1|ITIH1|PBRM1	616088|511453|506152|782900|505708|538654|513700|508355|511455|512192|514296|445425|504597|511984|508356|506557	musculoskeletal%2C embryonic nuclear protein 1|signal peptidase complex subunit 1|G protein nucleolar 3%2C transcript variant X1|small integral membrane protein 4|protein kinase C delta|transmembrane protein 110%2C transcript variant X3|inter-alpha-trypsin inhibitor heavy chain family member 4%2C transcript variant X3|inter-alpha-trypsin inhibitor heavy chain 3%2C transcript variant X1|NIMA relat…
7	53468899	55081717	0.11	FGF1|ARHGAP26|NR3C1|LOC100847454	281160|538219|281946|100847454	fibroblast growth factor 1%2C transcript variant X9|Rho GTPase activating protein 26%2C transcript variant X6|nuclear receptor subfamily 3 group C member 1%2C transcript variant X9|uncharacterized LOC100847454%2C transcript variant X8
7	53717543	54562805	0.11	FGF1|ARHGAP26|NR3C1|LOC100847454	281160|538219|281946|100847454	fibroblast growth factor 1%2C transcript variant X9|Rho GTPase activating protein 26%2C transcript variant X6|nuclear receptor subfamily 3 group C member 1%2C transcript variant X9|uncharacterized LOC100847454%2C transcript variant X8
7	51947788	52872508	0.11	PCDHB1|LOC616427|LOC786489|LOC787102|LOC100848138|LOC107131225|LOC100848799|PCDHB11|TAF7|LOC100848177|RELL2|LOC104968820|LOC786512|PCDHB14|LOC786553|SLC25A2|LOC101904103|PCDHGC3|HDAC3|FCHSD1|ARAP3|PCDHA13|PCDHB8|PCDHGB4|PCDHGA8|DIAPH1|PCDHGA2	504206|616427|786489|787102|100848138|107131225|100848799|515336|509327|100848177|529327|104968820|786512|615130|786553|539296|101904103|100125301|404125|529296|112447442|523226|518612|532241|521340|786565|539654	protocadherin beta 1|protocadherin beta-2|protocadherin beta-5|protocadherin beta-7|protocadherin beta-16|protocadherin beta-10-like|protocadherin beta-12|protocadherin beta 11|TATA-box binding protein associated factor 7|protocadherin gamma-B1|RELT like 2|protocadherin beta-4-like|protocadherin beta-17|protocadherin beta 14|protocadherin beta-15|solute carrier family 25 (mitochondrial carrier%3B…
22	50061115	50636225	0.11	GNAT1|FAM212A|CDHR4|GMPPB|APEH|IFRD2|SEMA3B|GNAI2|SLC38A3|SEMA3F|RBM5|MON1A|MST1R|LOC616410|CAMKV|TRAIP|UBA7|RNF123|MST1|BSN|DAG1|LSMEM2|IP6K1|RBM6	281794|616365|786520|514161|514666|767939|539996|281791|326576|531141|534216|520286|525504|616410|525741|529769|497204|514160|514667|522724|281439|616532|534029|100296443	G protein subunit alpha transducin 1|family with sequence similarity 212 member A|cadherin related family member 4|GDP-mannose pyrophosphorylase B|acylaminoacyl-peptide hydrolase%2C transcript variant X1|interferon related developmental regulator 2|semaphorin 3B|G protein subunit alpha i2|solute carrier family 38 member 3%2C transcript variant X1|semaphorin 3F%2C transcript variant X1|RNA binding…
9	38609249	39869378	0.11	TRAF3IP2|MFSD4B|RPF2|GTF3C6|AMD1|SLC22A16|DDO|FYN|LOC784866|REV3L|SLC16A10|CDK19|METTL24	616801|539486|511294|518472|280997|614380|280763|527263|784866|517422|541240|511802|785203	TRAF3 interacting protein 2%2C transcript variant X3|major facilitator superfamily domain containing 4B|ribosome production factor 2 homolog|general transcription factor IIIC subunit 6|adenosylmethionine decarboxylase 1|solute carrier family 22 member 16|D-aspartate oxidase|FYN proto-oncogene%2C Src family tyrosine kinase|uncharacterized LOC784866%2C transcript variant X2|REV3 like%2C DNA directe…
8	37591241	38606103	0.11	TPD52L3|UHRF2|GLDC|IL33|KDM4C	767900|613759|507688|507054|535671	tumor protein D52 like 3|ubiquitin like with PHD and ring finger domains 2|glycine decarboxylase%2C transcript variant X3|interleukin 33%2C transcript variant X1|lysine demethylase 4C%2C transcript variant X2
13	22596728	23520032	0.11	CASC10|SKIDA1|BMI1|COMMD3|MLLT10|SPAG6|DNAJC1	112449368|520814|510666|767926|519864|539424|781036	cancer susceptibility 10|SKI/DACH domain containing 1%2C transcript variant X3|BMI1 proto-oncogene%2C polycomb ring finger%2C transcript variant X4|COMM domain containing 3|MLLT10%2C histone lysine methyltransferase DOT1L cofactor%2C transcript variant X9|sperm associated antigen 6|DnaJ heat shock protein family (Hsp40) member C1
13	23156914	23705565	0.11	BMI1|COMMD3|SPAG6|PIP4K2A	510666|767926|539424|533289	BMI1 proto-oncogene%2C polycomb ring finger%2C transcript variant X4|COMM domain containing 3|sperm associated antigen 6|phosphatidylinositol-5-phosphate 4-kinase type 2 alpha
8	37567407	38652454	0.11	TPD52L3|UHRF2|GLDC|IL33|KDM4C	767900|613759|507688|507054|535671	tumor protein D52 like 3|ubiquitin like with PHD and ring finger domains 2|glycine decarboxylase%2C transcript variant X3|interleukin 33%2C transcript variant X1|lysine demethylase 4C%2C transcript variant X2
22	47600088	48298316	0.11	MUSTN1|SPCS1|GNL3|SMIM4|DCP1A|PRKCD|TMEM110|ITIH4|ITIH3|NEK4|GLT8D1|NT5DC2|TKT|RFT1|SFMBT1|ITIH1|PBRM1	616088|511453|506152|782900|783258|505708|538654|513700|508355|511455|512192|514296|445425|504597|511984|508356|506557	musculoskeletal%2C embryonic nuclear protein 1|signal peptidase complex subunit 1|G protein nucleolar 3%2C transcript variant X1|small integral membrane protein 4|decapping mRNA 1A|protein kinase C delta|transmembrane protein 110%2C transcript variant X3|inter-alpha-trypsin inhibitor heavy chain family member 4%2C transcript variant X3|inter-alpha-trypsin inhibitor heavy chain 3%2C transcript var…
22	48396290	48925976	0.11	TNNC1|PHF7|PPM1M|TWF2|DUSP7|NISCH|SEMA3G|BAP1|GLYCTK|WDR82|TLR9|ALAS1|DNAH1|POC1A	509486|100337047|510238|282024|785016|100336473|100299041|100124510|507949|783336|282602|534286|540601|534489	troponin C1%2C slow skeletal and cardiac type|PHD finger protein 7%2C transcript variant X2|protein phosphatase%2C Mg2+/Mn2+ dependent 1M|twinfilin actin binding protein 2%2C transcript variant X1|dual specificity phosphatase 7%2C transcript variant X1|nischarin%2C transcript variant X2|semaphorin 3G%2C transcript variant X3|BRCA1 associated protein 1|glycerate kinase%2C transcript variant X3|WD …
22	50059978	50658745	0.11	GNAT1|FAM212A|CDHR4|GMPPB|APEH|IFRD2|SEMA3B|GNAI2|SLC38A3|SEMA3F|RBM5|MON1A|MST1R|LOC616410|CAMKV|TRAIP|UBA7|RNF123|MST1|BSN|DAG1|LSMEM2|IP6K1|RBM6	281794|616365|786520|514161|514666|767939|539996|281791|326576|531141|534216|520286|525504|616410|525741|529769|497204|514160|514667|522724|281439|616532|534029|100296443	G protein subunit alpha transducin 1|family with sequence similarity 212 member A|cadherin related family member 4|GDP-mannose pyrophosphorylase B|acylaminoacyl-peptide hydrolase%2C transcript variant X1|interferon related developmental regulator 2|semaphorin 3B|G protein subunit alpha i2|solute carrier family 38 member 3%2C transcript variant X1|semaphorin 3F%2C transcript variant X1|RNA binding…
19	26355007	27091753	0.11	INCA1|LOC100848357|SPAG7|PFN1|RNF167|SLC25A11|CHRNE|C19H17orf107|PLD2|PSMB6|GLTPD2|TM4SF5|ZMYND15|CXCL16|MED11|ALOX15|ALOX12E|C19H17orf49|BCL6B|SLC16A13|SLC16A11|ASGR2|ASGR1|DVL2|GABARAP|CTDNEP1|CLDN7|YBX2|GPS2|KCTD11|TMEM95|PLSCR3|NLGN2|KIF1C|CAMTA2|ENO3|GP1BA|MINK1|VMO1|PELP1|ARRB2|ALOX12|RNASEK|CLEC10A|DLG4|ACADVL|PHF23|ELP5|SLC2A4|EIF5A|NEURL4|ACAP1|TNK1|TMEM256	618287|100848357|515086|513895|616030|282523|281688|100137824|522159|510069|100300004|511869|539735|511671|511672|282139|787450|512885|100138731|538855|618274|531519|509121|614312|327715|509192|512975|614429|518494|539167|614631|510355|787986|514928|100859923|540303|504977|519558|526730|787413|281638|407169|512886|514833|100137840|282130|539774|512976|282359|444990|528485|508582|510356|507083	inhibitor of CDK%2C cyclin A1 interacting protein 1%2C transcript variant X3|uncharacterized LOC100848357%2C transcript variant 1|sperm associated antigen 7|profilin 1|ring finger protein 167|solute carrier family 25 member 11|cholinergic receptor nicotinic epsilon subunit|chromosome 19 C17orf107 homolog|phospholipase D2|proteasome subunit beta 6|glycolipid transfer protein domain containing 2|tr…
7	51830450	52840218	0.11	ZMAT2|LOC100847114|PCDHA3|LOC112447439|PCDHB1|LOC616427|LOC786489|LOC787102|LOC100848138|LOC107131225|LOC100848799|PCDHB11|TAF7|LOC100848177|RELL2|LOC100847156|LOC104968820|LOC786512|PCDHB14|LOC786553|SLC25A2|LOC101904103|PCDHGC3|HDAC3|FCHSD1|ARAP3|PCDHA13|LOC104968501|PCDHB8|PCDHGB4|PCDHGA8|DIAPH1|PCDHGA2	782132|100847114|787538|112447439|504206|616427|786489|787102|100848138|107131225|100848799|515336|509327|100848177|529327|100847156|104968820|786512|615130|786553|539296|101904103|100125301|404125|529296|112447442|523226|104968501|518612|532241|521340|786565|539654	zinc finger matrin-type 2|protocadherin alpha-11|protocadherin alpha 3|protocadherin alpha-6-like|protocadherin beta 1|protocadherin beta-2|protocadherin beta-5|protocadherin beta-7|protocadherin beta-16|protocadherin beta-10-like|protocadherin beta-12|protocadherin beta 11|TATA-box binding protein associated factor 7|protocadherin gamma-B1|RELT like 2|protocadherin alpha-5|protocadherin beta-4-l…
7	54109510	55189985	0.11	ARHGAP26|NR3C1	538219|281946	Rho GTPase activating protein 26%2C transcript variant X6|nuclear receptor subfamily 3 group C member 1%2C transcript variant X9
7	55013332	55585847	0.11	YIPF5|KCTD16	521829|527830	Yip1 domain family member 5|potassium channel tetramerization domain containing 16
3	50659228	51235822	0.11	GFI1|GLMN|C3H1orf146|EVI5|RPAP2|BTBD8	100139952|504211|504212|536706|529184|520456	growth factor independent 1 transcriptional repressor|glomulin%2C FKBP associated protein|chromosome 3 C1orf146 homolog%2C transcript variant X2|ecotropic viral integration site 5%2C transcript variant X9|RNA polymerase II associated protein 2%2C transcript variant X9|BTB (POZ) domain containing 8
3	50660914	51235822	0.11	GFI1|GLMN|C3H1orf146|EVI5|RPAP2|BTBD8|GFI1|GLMN|C3H1orf146|EVI5|RPAP2|BTBD8	100139952|504211|504212|536706|529184|520456|100139952|504211|504212|536706|529184|520456	growth factor independent 1 transcriptional repressor|glomulin%2C FKBP associated protein|chromosome 3 C1orf146 homolog%2C transcript variant X2|ecotropic viral integration site 5%2C transcript variant X9|RNA polymerase II associated protein 2%2C transcript variant X9|BTB (POZ) domain containing 8|growth factor independent 1 transcriptional repressor|glomulin%2C FKBP associated protein|chromosome…
3	50660914	51235822	0.11	GFI1|GLMN|C3H1orf146|EVI5|RPAP2|BTBD8|GFI1|GLMN|C3H1orf146|EVI5|RPAP2|BTBD8	100139952|504211|504212|536706|529184|520456|100139952|504211|504212|536706|529184|520456	growth factor independent 1 transcriptional repressor|glomulin%2C FKBP associated protein|chromosome 3 C1orf146 homolog%2C transcript variant X2|ecotropic viral integration site 5%2C transcript variant X9|RNA polymerase II associated protein 2%2C transcript variant X9|BTB (POZ) domain containing 8|growth factor independent 1 transcriptional repressor|glomulin%2C FKBP associated protein|chromosome…
3	50987308	51607687	0.11	GLMN|C3H1orf146|EPHX4|BRDT|RPAP2|BTBD8|TGFBR3	504211|504212|524246|523971|529184|520456|784894	glomulin%2C FKBP associated protein|chromosome 3 C1orf146 homolog%2C transcript variant X2|epoxide hydrolase 4%2C transcript variant 1|bromodomain testis associated|RNA polymerase II associated protein 2%2C transcript variant X9|BTB (POZ) domain containing 8|transforming growth factor beta receptor 3%2C transcript variant X3
20	30538903	31329068	0.11	LOC614206|PAIP1|FGF10|NNT|C20H5orf34	614206|510246|326285|280878|514072	histone H2B type 1|poly(A) binding protein interacting protein 1|fibroblast growth factor 10|nicotinamide nucleotide transhydrogenase|chromosome 20 C5orf34 homolog
7	54436644	55168754	0.11	NR3C1	281946	nuclear receptor subfamily 3 group C member 1%2C transcript variant X9
3	50683574	51305759	0.11	GFI1|GLMN|C3H1orf146|EVI5|RPAP2|BTBD8	100139952|504211|504212|536706|529184|520456	growth factor independent 1 transcriptional repressor|glomulin%2C FKBP associated protein|chromosome 3 C1orf146 homolog%2C transcript variant X2|ecotropic viral integration site 5%2C transcript variant X9|RNA polymerase II associated protein 2%2C transcript variant X9|BTB (POZ) domain containing 8
3	50987308	51632026	0.11	GLMN|C3H1orf146|EPHX4|BRDT|RPAP2|BTBD8|TGFBR3	504211|504212|524246|523971|529184|520456|784894	glomulin%2C FKBP associated protein|chromosome 3 C1orf146 homolog%2C transcript variant X2|epoxide hydrolase 4%2C transcript variant 1|bromodomain testis associated|RNA polymerase II associated protein 2%2C transcript variant X9|BTB (POZ) domain containing 8|transforming growth factor beta receptor 3%2C transcript variant X3
22	48561804	49073438	0.1	PPM1M|TWF2|DUSP7|RPL29|ACY1|ABHD14B|GPR62|RRP9|IQCF5|LOC100125949|GLYCTK|WDR82|TLR9|ALAS1|ABHD14A|PCBP4|PARP3|IQCF1|IQCF2|DNAH1|POC1A	510238|282024|785016|507270|768058|615289|615280|614025|768000|100125949|507949|783336|282602|534286|515122|506889|507426|518447|521051|540601|534489	protein phosphatase%2C Mg2+/Mn2+ dependent 1M|twinfilin actin binding protein 2%2C transcript variant X1|dual specificity phosphatase 7%2C transcript variant X1|ribosomal protein L29|aminoacylase 1|abhydrolase domain containing 14B|G protein-coupled receptor 62%2C transcript variant X3|ribosomal RNA processing 9%2C U3 small nucleolar RNA binding protein%2C transcript variant X1|IQ motif containin…
16	50430922	51279954	0.1	PEX10|TMEM52|CALML6|MMP23|FNDC10|TMEM240|VWA1|TMEM88B|ANKRD65|CCNL2|MXRA8|TAS1R3|INTS11|PUSL1|LOC112441769|C1QTNF12|B3GALT6|RER1|SKI|PRKCZ|CFAP74|GNB1|NADK|SLC35E2|MIB2|SSU72|ATAD3A|MRPL20|AURKAIP1|DVL1|CPTP|ACAP3|SCNN1D|SDF4|MORN1|FAAP20|GABRD|CDK11B|UBE2J2	614539|617403|617412|527590|100847392|617545|505917|767837|788407|538796|522392|101904771|522378|617640|112441769|506102|522406|100125922|506127|286877|617386|281201|513419|527591|538270|614837|784353|506358|506359|523325|505009|515444|528813|528783|617176|508039|508711|493708|506103	peroxisomal biogenesis factor 10|transmembrane protein 52|calmodulin like 6|matrix metallopeptidase 23|fibronectin type III domain containing 10%2C transcript variant X2|transmembrane protein 240|von Willebrand factor A domain containing 1|transmembrane protein 88B|ankyrin repeat domain 65|cyclin L2%2C transcript variant X2|matrix remodeling associated 8|taste 1 receptor member 3%2C transcript va…
13	22714953	23437890	0.1	SKIDA1|BMI1|COMMD3|MLLT10|DNAJC1	520814|510666|767926|519864|781036	SKI/DACH domain containing 1%2C transcript variant X3|BMI1 proto-oncogene%2C polycomb ring finger%2C transcript variant X4|COMM domain containing 3|MLLT10%2C histone lysine methyltransferase DOT1L cofactor%2C transcript variant X9|DnaJ heat shock protein family (Hsp40) member C1
13	22527312	23722969	0.1	CASC10|SKIDA1|BMI1|COMMD3|MLLT10|SPAG6|PIP4K2A|DNAJC1	112449368|520814|510666|767926|519864|539424|533289|781036	cancer susceptibility 10|SKI/DACH domain containing 1%2C transcript variant X3|BMI1 proto-oncogene%2C polycomb ring finger%2C transcript variant X4|COMM domain containing 3|MLLT10%2C histone lysine methyltransferase DOT1L cofactor%2C transcript variant X9|sperm associated antigen 6|phosphatidylinositol-5-phosphate 4-kinase type 2 alpha|DnaJ heat shock protein family (Hsp40) member C1
13	22621416	23838009	0.1	CASC10|SKIDA1|BMI1|COMMD3|MLLT10|SPAG6|PIP4K2A|DNAJC1	112449368|520814|510666|767926|519864|539424|533289|781036	cancer susceptibility 10|SKI/DACH domain containing 1%2C transcript variant X3|BMI1 proto-oncogene%2C polycomb ring finger%2C transcript variant X4|COMM domain containing 3|MLLT10%2C histone lysine methyltransferase DOT1L cofactor%2C transcript variant X9|sperm associated antigen 6|phosphatidylinositol-5-phosphate 4-kinase type 2 alpha|DnaJ heat shock protein family (Hsp40) member C1
13	22623130	23838063	0.1	CASC10|SKIDA1|BMI1|COMMD3|MLLT10|SPAG6|PIP4K2A|DNAJC1	112449368|520814|510666|767926|519864|539424|533289|781036	cancer susceptibility 10|SKI/DACH domain containing 1%2C transcript variant X3|BMI1 proto-oncogene%2C polycomb ring finger%2C transcript variant X4|COMM domain containing 3|MLLT10%2C histone lysine methyltransferase DOT1L cofactor%2C transcript variant X9|sperm associated antigen 6|phosphatidylinositol-5-phosphate 4-kinase type 2 alpha|DnaJ heat shock protein family (Hsp40) member C1
13	22903732	23520032	0.1	BMI1|COMMD3|MLLT10|SPAG6|DNAJC1	510666|767926|519864|539424|781036	BMI1 proto-oncogene%2C polycomb ring finger%2C transcript variant X4|COMM domain containing 3|MLLT10%2C histone lysine methyltransferase DOT1L cofactor%2C transcript variant X9|sperm associated antigen 6|DnaJ heat shock protein family (Hsp40) member C1
13	56932575	57759415	0.1	PRELID3B|TUBB1|CTSZ|EDN3|ATP5F1E|NELFCD|GNAS|LOC101909083|LOC112449315|STX16|ZNF831|NPEPL1	616523|541271|404187|513753|617230|514958|281793|101909083|112449315|519624|100140850|507384	PRELI domain containing 3B|tubulin beta 1 class VI|cathepsin Z|endothelin 3|ATP synthase F1 subunit epsilon|negative elongation factor complex member C/D%2C transcript variant X1|GNAS complex locus%2C transcript variant X9|uncharacterized LOC101909083%2C transcript variant X3|guanine nucleotide-binding protein G(s) subunit alpha isoforms XLas-like%2C transcript variant X3|syntaxin 16%2C transcrip…
7	48773639	49992795	0.1	LOC101902951|KIF20A|SLBP2|REEP2|EGR1|HNRNPA0|LOC104969184|MYOT|PKD2L2|WNT8A|NME5|BRD8|CDC23|GFRA3|CDC25C|FAM53C|KDM3B|ETF1|HSPA9|SPOCK1|KLHL3|FAM13B|CTNNA1	101902951|527854|100848789|532432|407125|540311|104969184|507884|521683|540199|785439|539896|512651|540009|507731|534006|100848816|541077|517535|511211|533364|540987|526848	bromodomain-containing protein 8-like|kinesin family member 20A|oocyte-specific histone RNA stem-loop-binding protein 2-like|receptor accessory protein 2%2C transcript variant X3|early growth response 1|heterogeneous nuclear ribonucleoprotein A0|palladin-like|myotilin|polycystin 2 like 2%2C transient receptor potential cation channel|Wnt family member 8A|NME/NM23 family member 5|bromodomain conta…
2	126378739	126887460	0.1	PIGV|HMGN2|CD52|SH3BGRL3|ARID1A|RPS6KA1|DHDDS|LIN28A|ZNF683|CRYBG2|UBXN11|CEP85	519213|512161|507141|614672|540181|533908|523264|614997|511122|507142|515112|517520	phosphatidylinositol glycan anchor biosynthesis class V|high mobility group nucleosomal binding domain 2|CD52 molecule|SH3 domain binding glutamate rich protein like 3|AT-rich interaction domain 1A%2C transcript variant X3|ribosomal protein S6 kinase A1%2C transcript variant X1|dehydrodolichyl diphosphate synthase subunit|lin-28 homolog A|zinc finger protein 683%2C transcript variant X1|crystalli…
2	126378739	126887383	0.1	PIGV|HMGN2|CD52|SH3BGRL3|ARID1A|RPS6KA1|DHDDS|LIN28A|ZNF683|CRYBG2|UBXN11|CEP85	519213|512161|507141|614672|540181|533908|523264|614997|511122|507142|515112|517520	phosphatidylinositol glycan anchor biosynthesis class V|high mobility group nucleosomal binding domain 2|CD52 molecule|SH3 domain binding glutamate rich protein like 3|AT-rich interaction domain 1A%2C transcript variant X3|ribosomal protein S6 kinase A1%2C transcript variant X1|dehydrodolichyl diphosphate synthase subunit|lin-28 homolog A|zinc finger protein 683%2C transcript variant X1|crystalli…
2	126378739	126887460	0.1	PIGV|HMGN2|CD52|SH3BGRL3|ARID1A|RPS6KA1|DHDDS|LIN28A|ZNF683|CRYBG2|UBXN11|CEP85	519213|512161|507141|614672|540181|533908|523264|614997|511122|507142|515112|517520	phosphatidylinositol glycan anchor biosynthesis class V|high mobility group nucleosomal binding domain 2|CD52 molecule|SH3 domain binding glutamate rich protein like 3|AT-rich interaction domain 1A%2C transcript variant X3|ribosomal protein S6 kinase A1%2C transcript variant X1|dehydrodolichyl diphosphate synthase subunit|lin-28 homolog A|zinc finger protein 683%2C transcript variant X1|crystalli…
2	126378739	126887383	0.1	PIGV|HMGN2|CD52|SH3BGRL3|ARID1A|RPS6KA1|DHDDS|LIN28A|ZNF683|CRYBG2|UBXN11|CEP85	519213|512161|507141|614672|540181|533908|523264|614997|511122|507142|515112|517520	phosphatidylinositol glycan anchor biosynthesis class V|high mobility group nucleosomal binding domain 2|CD52 molecule|SH3 domain binding glutamate rich protein like 3|AT-rich interaction domain 1A%2C transcript variant X3|ribosomal protein S6 kinase A1%2C transcript variant X1|dehydrodolichyl diphosphate synthase subunit|lin-28 homolog A|zinc finger protein 683%2C transcript variant X1|crystalli…
16	50492386	51177476	0.1	TMEM52|CALML6|MMP23|FNDC10|TMEM240|VWA1|TMEM88B|ANKRD65|CCNL2|MXRA8|SKI|PRKCZ|CFAP74|GNB1|NADK|SLC35E2|MIB2|SSU72|ATAD3A|MRPL20|AURKAIP1|MORN1|FAAP20|GABRD|CDK11B	617403|617412|527590|100847392|617545|505917|767837|788407|538796|522392|506127|286877|617386|281201|513419|527591|538270|614837|784353|506358|506359|617176|508039|508711|493708	transmembrane protein 52|calmodulin like 6|matrix metallopeptidase 23|fibronectin type III domain containing 10%2C transcript variant X2|transmembrane protein 240|von Willebrand factor A domain containing 1|transmembrane protein 88B|ankyrin repeat domain 65|cyclin L2%2C transcript variant X2|matrix remodeling associated 8|SKI proto-oncogene|protein kinase C zeta|cilia and flagella associated prot…
13	22657585	23271780	0.1	CASC10|SKIDA1|MLLT10|DNAJC1	112449368|520814|519864|781036	cancer susceptibility 10|SKI/DACH domain containing 1%2C transcript variant X3|MLLT10%2C histone lysine methyltransferase DOT1L cofactor%2C transcript variant X9|DnaJ heat shock protein family (Hsp40) member C1
13	22661010	23271780	0.1	CASC10|SKIDA1|MLLT10|DNAJC1	112449368|520814|519864|781036	cancer susceptibility 10|SKI/DACH domain containing 1%2C transcript variant X3|MLLT10%2C histone lysine methyltransferase DOT1L cofactor%2C transcript variant X9|DnaJ heat shock protein family (Hsp40) member C1
3	50660749	51632026	0.1	GFI1|GLMN|C3H1orf146|EPHX4|BRDT|EVI5|RPAP2|BTBD8|TGFBR3	100139952|504211|504212|524246|523971|536706|529184|520456|784894	growth factor independent 1 transcriptional repressor|glomulin%2C FKBP associated protein|chromosome 3 C1orf146 homolog%2C transcript variant X2|epoxide hydrolase 4%2C transcript variant 1|bromodomain testis associated|ecotropic viral integration site 5%2C transcript variant X9|RNA polymerase II associated protein 2%2C transcript variant X9|BTB (POZ) domain containing 8|transforming growth factor…
3	50661858	51343647	0.1	GFI1|GLMN|C3H1orf146|EPHX4|EVI5|RPAP2|BTBD8	100139952|504211|504212|524246|536706|529184|520456	growth factor independent 1 transcriptional repressor|glomulin%2C FKBP associated protein|chromosome 3 C1orf146 homolog%2C transcript variant X2|epoxide hydrolase 4%2C transcript variant 1|ecotropic viral integration site 5%2C transcript variant X9|RNA polymerase II associated protein 2%2C transcript variant X9|BTB (POZ) domain containing 8
3	50661858	51598702	0.1	GFI1|GLMN|C3H1orf146|EPHX4|BRDT|EVI5|RPAP2|BTBD8|TGFBR3	100139952|504211|504212|524246|523971|536706|529184|520456|784894	growth factor independent 1 transcriptional repressor|glomulin%2C FKBP associated protein|chromosome 3 C1orf146 homolog%2C transcript variant X2|epoxide hydrolase 4%2C transcript variant 1|bromodomain testis associated|ecotropic viral integration site 5%2C transcript variant X9|RNA polymerase II associated protein 2%2C transcript variant X9|BTB (POZ) domain containing 8|transforming growth factor…
3	50832012	51343647	0.1	GFI1|GLMN|C3H1orf146|EPHX4|EVI5|RPAP2|BTBD8	100139952|504211|504212|524246|536706|529184|520456	growth factor independent 1 transcriptional repressor|glomulin%2C FKBP associated protein|chromosome 3 C1orf146 homolog%2C transcript variant X2|epoxide hydrolase 4%2C transcript variant 1|ecotropic viral integration site 5%2C transcript variant X9|RNA polymerase II associated protein 2%2C transcript variant X9|BTB (POZ) domain containing 8
22	50061909	51119936	0.1	GNAT1|FAM212A|CDHR4|GMPPB|APEH|AMT|TCTA|GPX1|C22H3orf62|C22H3orf84|CCDC71|LOC107131695|QARS|IMPDH2|DALRD3|WDR6|IFRD2|SEMA3B|GNAI2|SLC38A3|SEMA3F|RBM5|MON1A|MST1R|LOC616410|CAMKV|TRAIP|UBA7|RNF123|MST1|BSN|DAG1|NICN1|USP4|CCDC36|LOC530599|LAMB2|USP19|QRICH1|NDUFAF3|ARIH2|ARIH2OS|SLC25A20|LSMEM2|IP6K1|RHOA|KLHDC8B|P4HTM|PRKAR2A|RBM6	281794|616365|786520|514161|514666|280719|616169|281209|508041|768026|508336|107131695|514586|511969|526885|526884|767939|539996|281791|326576|531141|534216|520286|525504|616410|525741|529769|497204|514160|514667|522724|281439|614730|508042|520504|530599|520167|514587|511970|511968|505320|107131687|518758|616532|534029|338049|527321|538626|100139910|100296443	G protein subunit alpha transducin 1|family with sequence similarity 212 member A|cadherin related family member 4|GDP-mannose pyrophosphorylase B|acylaminoacyl-peptide hydrolase%2C transcript variant X1|aminomethyltransferase|T cell leukemia translocation altered|glutathione peroxidase 1|chromosome 22 C3orf62 homolog|chromosome 22 C3orf84 homolog|coiled-coil domain containing 71|laminin subunit …
16	50483123	51448500	0.1	TMEM52|CALML6|MMP23|FNDC10|TMEM240|VWA1|TMEM88B|ANKRD65|CCNL2|MXRA8|TAS1R3|INTS11|PUSL1|LOC112441769|C1QTNF12|B3GALT6|TNFRSF4|TNFRSF18|RNF223|SKI|PRKCZ|CFAP74|GNB1|NADK|SLC35E2|MIB2|SSU72|ATAD3A|MRPL20|AURKAIP1|DVL1|CPTP|ACAP3|SCNN1D|SDF4|TTLL10|LOC526769|AGRN|MORN1|FAAP20|GABRD|CDK11B|UBE2J2|C16H1orf159	617403|617412|527590|100847392|617545|505917|767837|788407|538796|522392|101904771|522378|617640|112441769|506102|522406|528782|516256|100301430|506127|286877|617386|281201|513419|527591|538270|614837|784353|506358|506359|523325|505009|515444|528813|528783|100336825|526769|525795|617176|508039|508711|493708|506103|509263	transmembrane protein 52|calmodulin like 6|matrix metallopeptidase 23|fibronectin type III domain containing 10%2C transcript variant X2|transmembrane protein 240|von Willebrand factor A domain containing 1|transmembrane protein 88B|ankyrin repeat domain 65|cyclin L2%2C transcript variant X2|matrix remodeling associated 8|taste 1 receptor member 3%2C transcript variant X2|integrator complex subun…
7	54108342	55013405	0.1	ARHGAP26|NR3C1	538219|281946	Rho GTPase activating protein 26%2C transcript variant X6|nuclear receptor subfamily 3 group C member 1%2C transcript variant X9
3	49810327	50424889	0.1	LOC112445988|DR1|TMED5|BCAR3|FNBP1L|CCDC18|MTF2	112445988|613828|534351|506231|616665|540863|615211	cyclin-K-like|down-regulator of transcription 1|transmembrane p24 trafficking protein 5|BCAR3%2C NSP family adaptor protein%2C transcript variant X8|formin binding protein 1 like%2C transcript variant X1|coiled-coil domain containing 18%2C transcript variant X7|metal response element binding transcription factor 2
16	50774365	51543556	0.1	TMEM52|CALML6|MMP23|FNDC10|TMEM240|VWA1|TMEM88B|ANKRD65|CCNL2|MXRA8|TAS1R3|INTS11|PUSL1|LOC112441769|C1QTNF12|B3GALT6|TNFRSF4|TNFRSF18|RNF223|ISG15|NOC2L|CFAP74|GNB1|NADK|SLC35E2|MIB2|SSU72|ATAD3A|MRPL20|AURKAIP1|DVL1|CPTP|ACAP3|SCNN1D|SDF4|TTLL10|LOC526769|AGRN|HES4|PERM1|SAMD11|CDK11B|UBE2J2|KLHL17|C16H1orf159	617403|617412|527590|100847392|617545|505917|767837|788407|538796|522392|101904771|522378|617640|112441769|506102|522406|528782|516256|100301430|281871|508638|617386|281201|513419|527591|538270|614837|784353|506358|506359|523325|505009|515444|528813|528783|100336825|526769|525795|507480|520080|100140500|493708|506103|615476|509263	transmembrane protein 52|calmodulin like 6|matrix metallopeptidase 23|fibronectin type III domain containing 10%2C transcript variant X2|transmembrane protein 240|von Willebrand factor A domain containing 1|transmembrane protein 88B|ankyrin repeat domain 65|cyclin L2%2C transcript variant X2|matrix remodeling associated 8|taste 1 receptor member 3%2C transcript variant X2|integrator complex subun…
13	22600135	23267885	0.1	CASC10|SKIDA1|MLLT10|DNAJC1	112449368|520814|519864|781036	cancer susceptibility 10|SKI/DACH domain containing 1%2C transcript variant X3|MLLT10%2C histone lysine methyltransferase DOT1L cofactor%2C transcript variant X9|DnaJ heat shock protein family (Hsp40) member C1
22	29841621	30372480	0.1	GPR27|PROK2|EIF4E3|FOXP1	782069|387602|616906|515903	G protein-coupled receptor 27|prokineticin 2|eukaryotic translation initiation factor 4E family member 3%2C transcript variant X1|forkhead box P1%2C transcript variant X18
19	27739154	28255237	0.1	HES7|VAMP2|TMEM107|BORCS6|RANGRF|SLC25A35|RPL26|RNF222|ALOXE3|AURKB|CTC1|PFAS|ARHGEF15|ODF4|KRBA2|CCDC42|PER1|NDEL1|MYH10	617638|282116|509812|539395|512506|527669|337890|524368|517001|360192|513500|520318|512021|517977|530088|536427|516318|510769|317655	hes family bHLH transcription factor 7|vesicle associated membrane protein 2|transmembrane protein 107|BLOC-1 related complex subunit 6|RAN guanine nucleotide release factor|solute carrier family 25 member 35|ribosomal protein L26|ring finger protein 222%2C transcript variant X1|arachidonate lipoxygenase 3|aurora kinase B%2C transcript variant X6|CST telomere replication complex component 1%2C tr…
13	22455294	23517312	0.1	CASC10|SKIDA1|BMI1|COMMD3|NEBL|MLLT10|SPAG6|DNAJC1	112449368|520814|510666|767926|517987|519864|539424|781036	cancer susceptibility 10|SKI/DACH domain containing 1%2C transcript variant X3|BMI1 proto-oncogene%2C polycomb ring finger%2C transcript variant X4|COMM domain containing 3|nebulette%2C transcript variant X3|MLLT10%2C histone lysine methyltransferase DOT1L cofactor%2C transcript variant X9|sperm associated antigen 6|DnaJ heat shock protein family (Hsp40) member C1
19	27744861	28255249	0.1	HES7|VAMP2|TMEM107|BORCS6|RANGRF|SLC25A35|RPL26|RNF222|ALOXE3|AURKB|CTC1|PFAS|ARHGEF15|ODF4|KRBA2|CCDC42|PER1|NDEL1|MYH10	617638|282116|509812|539395|512506|527669|337890|524368|517001|360192|513500|520318|512021|517977|530088|536427|516318|510769|317655	hes family bHLH transcription factor 7|vesicle associated membrane protein 2|transmembrane protein 107|BLOC-1 related complex subunit 6|RAN guanine nucleotide release factor|solute carrier family 25 member 35|ribosomal protein L26|ring finger protein 222%2C transcript variant X1|arachidonate lipoxygenase 3|aurora kinase B%2C transcript variant X6|CST telomere replication complex component 1%2C tr…
13	22538628	23212934	0.1	CASC10|SKIDA1|MLLT10|DNAJC1	112449368|520814|519864|781036	cancer susceptibility 10|SKI/DACH domain containing 1%2C transcript variant X3|MLLT10%2C histone lysine methyltransferase DOT1L cofactor%2C transcript variant X9|DnaJ heat shock protein family (Hsp40) member C1
12	31802698	32441782	0.1	URAD|CDX2|PDX1|FLT3|GSX1|POLR1D|FLT1|PAN3|LNX2	518364|618679|538927|512700|616983|539061|503620|519743|526424	ureidoimidazoline (2-oxo-4-hydroxy-4-carboxy-5-) decarboxylase|caudal type homeobox 2|pancreatic and duodenal homeobox 1|fms related tyrosine kinase 3%2C transcript variant X1|GS homeobox 1|RNA polymerase I and III subunit D%2C transcript variant 2|fms related tyrosine kinase 1|poly(A) specific ribonuclease subunit PAN3%2C transcript variant X6|ligand of numb-protein X 2
7	48578055	50085538	0.1	LOC101902951|KIF20A|SLBP2|REEP2|EGR1|HNRNPA0|LOC104969184|MYOT|PKD2L2|WNT8A|NME5|BRD8|CDC23|GFRA3|CDC25C|FAM53C|KDM3B|ETF1|HSPA9|SPOCK1|KLHL3|FAM13B|CTNNA1	101902951|527854|100848789|532432|407125|540311|104969184|507884|521683|540199|785439|539896|512651|540009|507731|534006|100848816|541077|517535|511211|533364|540987|526848	bromodomain-containing protein 8-like|kinesin family member 20A|oocyte-specific histone RNA stem-loop-binding protein 2-like|receptor accessory protein 2%2C transcript variant X3|early growth response 1|heterogeneous nuclear ribonucleoprotein A0|palladin-like|myotilin|polycystin 2 like 2%2C transient receptor potential cation channel|Wnt family member 8A|NME/NM23 family member 5|bromodomain conta…
7	48901446	49725979	0.1	LOC101902951|KIF20A|HNRNPA0|LOC104969184|MYOT|PKD2L2|WNT8A|NME5|BRD8|CDC23|GFRA3|CDC25C|SPOCK1|KLHL3|FAM13B	101902951|527854|540311|104969184|507884|521683|540199|785439|539896|512651|540009|507731|511211|533364|540987	bromodomain-containing protein 8-like|kinesin family member 20A|heterogeneous nuclear ribonucleoprotein A0|palladin-like|myotilin|polycystin 2 like 2%2C transient receptor potential cation channel|Wnt family member 8A|NME/NM23 family member 5|bromodomain containing 8%2C transcript variant X5|cell division cycle 23|GDNF family receptor alpha 3|cell division cycle 25C|SPARC (osteonectin)%2C cwcv an…
13	22454215	23838063	0.1	CASC10|SKIDA1|BMI1|COMMD3|NEBL|MLLT10|SPAG6|PIP4K2A|DNAJC1	112449368|520814|510666|767926|517987|519864|539424|533289|781036	cancer susceptibility 10|SKI/DACH domain containing 1%2C transcript variant X3|BMI1 proto-oncogene%2C polycomb ring finger%2C transcript variant X4|COMM domain containing 3|nebulette%2C transcript variant X3|MLLT10%2C histone lysine methyltransferase DOT1L cofactor%2C transcript variant X9|sperm associated antigen 6|phosphatidylinositol-5-phosphate 4-kinase type 2 alpha|DnaJ heat shock protein fa…
5	112039345	113221915	0.1	DNAJB7|PHF5A|CSDC2|C5H22orf46|LOC785386|SHISA8|TNFRSF13C|LOC535121|NAGA|PHETA2|SMDT1|LOC785804|MGC127055|CYP2D14|ST13|XPNPEP3|RBX1|L3MBTL2|CHADL|RANGAP1|TEF|TOB2|POLR3H|PMM1|DESI1|SNU13|MEI1|CCDC134|CENPM|SEPT3|NDUFA6|SLC25A17|EP300|ZC3H7B|ACO2|XRCC6|SREBF2|WBP2NL|TCF20	789037|507180|525364|112446778|785386|618510|618516|535121|533357|506148|506149|785804|785824|282211|510494|539202|518880|513297|100847739|616055|616076|507934|767843|537070|614655|767931|516011|516012|615953|618235|327670|506631|112446776|534109|280976|510132|507102|523070|523151	DnaJ heat shock protein family (Hsp40) member B7|PHD finger protein 5A|cold shock domain containing C2%2C transcript variant X2|chromosome 5 C22orf46 homolog|60S ribosomal protein L10|shisa family member 8|TNF receptor superfamily member 13C|uncharacterized LOC535121%2C transcript variant X2|alpha-N-acetylgalactosaminidase|PH domain containing endocytic trafficking adaptor 2|single-pass membrane …
2	125670509	126742180	0.1	CD164L2|FCN3|SYTL1|TMEM222|FAM46B|TRNP1|KDF1|NUDC|GPN2|SFN|PIGV|HMGN2|AHDC1|GPR3|MAP3K6|WDTC1|NR0B2|GPATCH3|ARID1A|RPS6KA1|DHDDS|LIN28A|FGR|SLC9A1|ZDHHC18|WASF2	539662|107131870|527641|614627|506745|614290|540019|513277|514772|528453|519213|512161|522105|540687|614598|789937|514770|514771|540181|533908|523264|614997|516133|317654|100337343|504482	CD164 molecule like 2|ficolin 3|synaptotagmin like 1%2C transcript variant X1|transmembrane protein 222%2C transcript variant X3|family with sequence similarity 46 member B|TMF1-regulated nuclear protein 1%2C transcript variant X2|keratinocyte differentiation factor 1%2C transcript variant X1|nuclear distribution C%2C dynein complex regulator|GPN-loop GTPase 2|stratifin|phosphatidylinositol glyca…
9	38512764	40123187	0.1	TRAF3IP2|MFSD4B|RPF2|GTF3C6|AMD1|SLC22A16|DDO|CDC40|FYN|LOC784866|REV3L|SLC16A10|CDK19|METTL24|WASF1	616801|539486|511294|518472|280997|614380|280763|514003|527263|784866|517422|541240|511802|785203|531488	TRAF3 interacting protein 2%2C transcript variant X3|major facilitator superfamily domain containing 4B|ribosome production factor 2 homolog|general transcription factor IIIC subunit 6|adenosylmethionine decarboxylase 1|solute carrier family 22 member 16|D-aspartate oxidase|cell division cycle 40|FYN proto-oncogene%2C Src family tyrosine kinase|uncharacterized LOC784866%2C transcript variant X2|R…
9	38599025	39190162	0.1	TRAF3IP2|MFSD4B|FYN|LOC784866|REV3L|SLC16A10	616801|539486|527263|784866|517422|541240	TRAF3 interacting protein 2%2C transcript variant X3|major facilitator superfamily domain containing 4B|FYN proto-oncogene%2C Src family tyrosine kinase|uncharacterized LOC784866%2C transcript variant X2|REV3 like%2C DNA directed polymerase zeta catalytic subunit%2C transcript variant X4|solute carrier family 16 member 10
5	112030748	113222515	0.1	DNAJB7|PHF5A|CSDC2|C5H22orf46|LOC785386|SHISA8|TNFRSF13C|LOC535121|NAGA|PHETA2|SMDT1|LOC785804|MGC127055|CYP2D14|ST13|XPNPEP3|RBX1|L3MBTL2|CHADL|RANGAP1|TEF|TOB2|POLR3H|PMM1|DESI1|SNU13|MEI1|CCDC134|CENPM|SEPT3|NDUFA6|SLC25A17|EP300|ZC3H7B|ACO2|XRCC6|SREBF2|WBP2NL|TCF20	789037|507180|525364|112446778|785386|618510|618516|535121|533357|506148|506149|785804|785824|282211|510494|539202|518880|513297|100847739|616055|616076|507934|767843|537070|614655|767931|516011|516012|615953|618235|327670|506631|112446776|534109|280976|510132|507102|523070|523151	DnaJ heat shock protein family (Hsp40) member B7|PHD finger protein 5A|cold shock domain containing C2%2C transcript variant X2|chromosome 5 C22orf46 homolog|60S ribosomal protein L10|shisa family member 8|TNF receptor superfamily member 13C|uncharacterized LOC535121%2C transcript variant X2|alpha-N-acetylgalactosaminidase|PH domain containing endocytic trafficking adaptor 2|single-pass membrane …
3	49759521	50417804	0.1	LOC112445988|DR1|TMED5|BCAR3|FNBP1L|CCDC18|MTF2	112445988|613828|534351|506231|616665|540863|615211	cyclin-K-like|down-regulator of transcription 1|transmembrane p24 trafficking protein 5|BCAR3%2C NSP family adaptor protein%2C transcript variant X8|formin binding protein 1 like%2C transcript variant X1|coiled-coil domain containing 18%2C transcript variant X7|metal response element binding transcription factor 2
1	82819070	83408250	0.1	POLR2H|FAM131A|ALG3|ABCF3|AP2M1|EIF2B5|LOC532114|LOC504858|THPO|EIF4G1|PSMD2|ECE2|CAMK2N2|VWA5B2|DVL3|LOC616094|HTR3C|ABCC5|PARL|MAP6D1|LOC782787|YEATS2|CLCN2	505599|538666|614624|530975|517446|783760|532114|504858|538672|444858|539784|281134|614606|506558|539203|616094|519394|511769|514191|614904|782787|514192|505569	RNA polymerase II subunit H|family with sequence similarity 131 member A%2C transcript variant X5|ALG3%2C alpha-1%2C3- mannosyltransferase|ATP binding cassette subfamily F member 3|adaptor related protein complex 2 subunit mu 1|eukaryotic translation initiation factor 2B subunit epsilon|5-hydroxytryptamine (serotonin) receptor 3%2C family member C-like|40S ribosomal protein S13-like|thrombopoieti…
20	34967560	35550846	0.09	DAB2|C9|FYB1|RICTOR|OSMR	509221|526766|535347|527459|514720	DAB2%2C clathrin adaptor protein%2C transcript variant X2|complement C9|FYN binding protein 1%2C transcript variant X2|RPTOR independent companion of MTOR complex 2%2C transcript variant X5|oncostatin M receptor%2C transcript variant X1
18	36167943	36792085	0.09	PDF|COG8|NQO1|CHTF8|UTP4|VPS4A|NIP7|TMED6|TERF2|TANGO6|HAS3|SNTB2|CYB5B|NFAT5	788473|768007|519632|618186|510315|618168|509981|533277|506501|534015|286824|786534|506370|538523	peptide deformylase%2C mitochondrial|component of oligomeric golgi complex 8|NAD(P)H quinone dehydrogenase 1|chromosome transmission fidelity factor 8%2C transcript variant X4|UTP4%2C small subunit processome component|vacuolar protein sorting 4 homolog A|NIP7%2C nucleolar pre-rRNA processing protein|transmembrane p24 trafficking protein 6|telomeric repeat binding factor 2%2C transcript variant 1…
12	25755143	26352722	0.09	MAB21L1|NBEA	540081|525624	mab-21 like 1|neurobeachin%2C transcript variant X9
7	43558506	44076573	0.09	GPX4|ATP5F1D|CIRBP|GAMT|RPS15|C7H19orf25|REEP6|ADAMTSL5|PLK5|MEX3D|MBD3|UQCR11|ABCA7|ARHGAP45|POLR2E|SBNO2|STK11|CBARP|MIDN|C7H19orf24|EFNA2|MUM1|NDUFS7|DAZAP1|APC2|PCSK4|TCF3	286809|338081|507120|515270|514569|508965|522480|107131164|511891|538945|616090|281570|511762|512972|512971|512682|100337329|785529|523615|616355|614453|513471|338079|614783|526572|508744|530616	glutathione peroxidase 4%2C transcript variant 2|ATP synthase F1 subunit delta|cold inducible RNA binding protein|guanidinoacetate N-methyltransferase|ribosomal protein S15|chromosome 7 C19orf25 homolog|receptor accessory protein 6%2C transcript variant X1|ADAMTS like 5%2C transcript variant X10|polo like kinase 5%2C transcript variant X2|mex-3 RNA binding family member D|methyl-CpG binding domai…
7	45628324	46244735	0.09	C7H5orf15|CDKN2AIPNL|VDAC1|TCF7|SKP1|PPP2CA|CDKL3|UBE2B|JADE2|SEC24A|SAR1B	514781|512206|282119|782690|615427|282320|541279|512207|512319|505089|515999	chromosome 7 C5orf15 homolog|CDKN2A interacting protein N-terminal like%2C transcript variant X1|voltage dependent anion channel 1%2C transcript variant X2|transcription factor 7%2C transcript variant X3|S-phase kinase associated protein 1|protein phosphatase 2 catalytic subunit alpha|cyclin dependent kinase like 3|ubiquitin conjugating enzyme E2 B|jade family PHD finger 2%2C transcript variant X…
7	45628889	46244735	0.09	C7H5orf15|CDKN2AIPNL|VDAC1|TCF7|SKP1|PPP2CA|CDKL3|UBE2B|JADE2|SEC24A|SAR1B	514781|512206|282119|782690|615427|282320|541279|512207|512319|505089|515999	chromosome 7 C5orf15 homolog|CDKN2A interacting protein N-terminal like%2C transcript variant X1|voltage dependent anion channel 1%2C transcript variant X2|transcription factor 7%2C transcript variant X3|S-phase kinase associated protein 1|protein phosphatase 2 catalytic subunit alpha|cyclin dependent kinase like 3|ubiquitin conjugating enzyme E2 B|jade family PHD finger 2%2C transcript variant X…
7	54279293	55014257	0.09	ARHGAP26|NR3C1	538219|281946	Rho GTPase activating protein 26%2C transcript variant X6|nuclear receptor subfamily 3 group C member 1%2C transcript variant X9
3	50660546	51929721	0.09	GFI1|GLMN|C3H1orf146|EPHX4|BRDT|CDC7|EVI5|RPAP2|BTBD8|TGFBR3	100139952|504211|504212|524246|523971|516094|536706|529184|520456|784894	growth factor independent 1 transcriptional repressor|glomulin%2C FKBP associated protein|chromosome 3 C1orf146 homolog%2C transcript variant X2|epoxide hydrolase 4%2C transcript variant 1|bromodomain testis associated|cell division cycle 7%2C transcript variant X2|ecotropic viral integration site 5%2C transcript variant X9|RNA polymerase II associated protein 2%2C transcript variant X9|BTB (POZ)…
18	35474995	36097154	0.09	DPEP2NB|DDX28|ESRP2|SLC7A6OS|DUS2|PLA2G15|PRMT7|ZFP90|CDH1|NFATC3|SMPD3|CDH3|SLC7A6	104974818|539411|510878|512543|509795|282271|514202|100139934|282637|541127|514201|281063|530661	DPEP2 neighbor|DEAD-box helicase 28|epithelial splicing regulatory protein 2|solute carrier family 7 member 6 opposite strand|dihydrouridine synthase 2%2C transcript variant X4|phospholipase A2 group XV|protein arginine methyltransferase 7%2C transcript variant X5|ZFP90 zinc finger protein%2C transcript variant X2|cadherin 1|nuclear factor of activated T cells 3|sphingomyelin phosphodiesterase 3|…
16	50483876	51789813	0.09	TMEM52|CALML6|MMP23|FNDC10|TMEM240|VWA1|TMEM88B|ANKRD65|CCNL2|MXRA8|TAS1R3|INTS11|PUSL1|LOC112441769|C1QTNF12|B3GALT6|TNFRSF4|TNFRSF18|RNF223|ISG15|NOC2L|LOC507787|SKI|PRKCZ|CFAP74|GNB1|NADK|SLC35E2|MIB2|SSU72|ATAD3A|MRPL20|AURKAIP1|DVL1|CPTP|ACAP3|SCNN1D|SDF4|TTLL10|LOC526769|AGRN|HES4|PERM1|SAMD11|ZBTB17|FBLIM1|MORN1|FAAP20|GABRD|CDK11B|UBE2J2|KLHL17|SPEN|C16H1orf159	617403|617412|527590|100847392|617545|505917|767837|788407|538796|522392|101904771|522378|617640|112441769|506102|522406|528782|516256|100301430|281871|508638|507787|506127|286877|617386|281201|513419|527591|538270|614837|784353|506358|506359|523325|505009|515444|528813|528783|100336825|526769|525795|507480|520080|100140500|512915|767833|617176|508039|508711|493708|506103|615476|513692|509263	transmembrane protein 52|calmodulin like 6|matrix metallopeptidase 23|fibronectin type III domain containing 10%2C transcript variant X2|transmembrane protein 240|von Willebrand factor A domain containing 1|transmembrane protein 88B|ankyrin repeat domain 65|cyclin L2%2C transcript variant X2|matrix remodeling associated 8|taste 1 receptor member 3%2C transcript variant X2|integrator complex subun…
12	25742687	26352722	0.09	MAB21L1|NBEA	540081|525624	mab-21 like 1|neurobeachin%2C transcript variant X9
12	25746252	26352722	0.09	MAB21L1|NBEA	540081|525624	mab-21 like 1|neurobeachin%2C transcript variant X9
3	49758461	50281284	0.09	LOC112445988|DR1|BCAR3|FNBP1L|CCDC18	112445988|613828|506231|616665|540863	cyclin-K-like|down-regulator of transcription 1|BCAR3%2C NSP family adaptor protein%2C transcript variant X8|formin binding protein 1 like%2C transcript variant X1|coiled-coil domain containing 18%2C transcript variant X7
3	49758489	50281251	0.09	LOC112445988|DR1|BCAR3|FNBP1L|CCDC18	112445988|613828|506231|616665|540863	cyclin-K-like|down-regulator of transcription 1|BCAR3%2C NSP family adaptor protein%2C transcript variant X8|formin binding protein 1 like%2C transcript variant X1|coiled-coil domain containing 18%2C transcript variant X7
3	49759175	50281284	0.09	LOC112445988|DR1|BCAR3|FNBP1L|CCDC18	112445988|613828|506231|616665|540863	cyclin-K-like|down-regulator of transcription 1|BCAR3%2C NSP family adaptor protein%2C transcript variant X8|formin binding protein 1 like%2C transcript variant X1|coiled-coil domain containing 18%2C transcript variant X7
19	43814755	44373731	0.09	PYY|PYY2|NAGS|TMEM101|ATXN7L3|LOC101907697|SLC25A39|FAM171A2|ITGA2B|FZD2|LSM12|HDAC5|C19H17orf53|ASB16|TMUB2|UBTF|SLC4A1|RUNDC3A|GRN|GPATCH8|G6PC3|LOC107131530	615800|280905|538004|515507|525252|101907697|509684|615144|515011|538507|538005|504242|615299|539253|614388|497012|286817|614322|767942|534759|369023|107131530	peptide YY|seminalplasmin|N-acetylglutamate synthase|transmembrane protein 101%2C transcript variant X1|ataxin 7 like 3%2C transcript variant X7|homeobox protein CDX-1-like%2C transcript variant X1|solute carrier family 25 member 39|family with sequence similarity 171 member A2%2C transcript variant X2|integrin subunit alpha 2b%2C transcript variant X4|frizzled class receptor 2|LSM12 homolog|hist…
18	12318985	13078970	0.09	FOXF1|FOXC2|FOXL1|MTHFSD|C18H16orf95|FBXO31|ZCCHC14|LOC112442245|MAP1LC3B	524813|507300|538955|509897|100140115|513951|528171|112442245|408001	forkhead box F1|forkhead box C2|forkhead box L1|methenyltetrahydrofolate synthetase domain containing|chromosome 18 C16orf95 homolog|F-box protein 31%2C transcript variant X3|zinc finger CCHC-type containing 14|WAS/WASL-interacting protein family member 1-like|microtubule associated protein 1 light chain 3 beta
18	35512416	36097067	0.09	ESRP2|SLC7A6OS|PLA2G15|PRMT7|ZFP90|CDH1|NFATC3|SMPD3|CDH3|SLC7A6	510878|512543|282271|514202|100139934|282637|541127|514201|281063|530661	epithelial splicing regulatory protein 2|solute carrier family 7 member 6 opposite strand|phospholipase A2 group XV|protein arginine methyltransferase 7%2C transcript variant X5|ZFP90 zinc finger protein%2C transcript variant X2|cadherin 1|nuclear factor of activated T cells 3|sphingomyelin phosphodiesterase 3|cadherin 3|solute carrier family 7 member 6%2C transcript variant X5
10	36691090	37246320	0.09	ITPKA|PLA2G4B|CHP1|OIP5|NUSAP1|RTF1|RPAP1|MAPKBP1|SPTBN5|NDUFAF1|TYRO3|MGA|JMJD7|EXD1	615813|505485|512662|511100|616028|518260|531362|788366|531014|541232|788224|532556|100137087|617602	inositol-trisphosphate 3-kinase A|phospholipase A2%2C group IVB (cytosolic)|calcineurin like EF-hand protein 1%2C transcript variant X1|Opa interacting protein 5|nucleolar and spindle associated protein 1|RTF1 homolog%2C Paf1/RNA polymerase II complex component|RNA polymerase II associated protein 1%2C transcript variant X6|mitogen-activated protein kinase binding protein 1%2C transcript variant …
5	26421092	26974492	0.09	NPFF|TARBP2|MAP3K12|PRR13|AMHR2|PFDN5|MFSD5|IGFBP6|PCBP2|SP7|AAAS|C5H12orf10|RARG|ITGB7|ZNF740|CSAD|SPRYD3|TNS2|EIF4B|ATF7|SP1|ESPL1|SOAT2	281354|514674|505427|506705|514963|282848|507921|404186|540653|531995|506561|506560|540425|514031|516327|516241|534570|540153|505850|541204|540741|506740|513554	neuropeptide FF-amide peptide precursor|TARBP2%2C RISC loading complex RNA binding subunit%2C transcript variant X1|mitogen-activated protein kinase kinase kinase 12|proline rich 13|anti-Mullerian hormone receptor type 2%2C transcript variant X2|prefoldin subunit 5|major facilitator superfamily domain containing 5|insulin like growth factor binding protein 6|poly(rC) binding protein 2%2C transcri…
3	49752113	50281251	0.09	LOC112445988|DR1|BCAR3|FNBP1L|CCDC18	112445988|613828|506231|616665|540863	cyclin-K-like|down-regulator of transcription 1|BCAR3%2C NSP family adaptor protein%2C transcript variant X8|formin binding protein 1 like%2C transcript variant X1|coiled-coil domain containing 18%2C transcript variant X7
3	51235924	51760919	0.09	EPHX4|BRDT|BTBD8|TGFBR3	524246|523971|520456|784894	epoxide hydrolase 4%2C transcript variant 1|bromodomain testis associated|BTB (POZ) domain containing 8|transforming growth factor beta receptor 3%2C transcript variant X3
20	32215238	32719084	0.09	FBXO4|C20H5orf51|OXCT1	534852|112443003|535804	F-box protein 4%2C transcript variant X1|chromosome 20 C5orf51 homolog%2C transcript variant X1|3-oxoacid CoA-transferase 1
20	32215238	32716758	0.09	FBXO4|C20H5orf51|OXCT1	534852|112443003|535804	F-box protein 4%2C transcript variant X1|chromosome 20 C5orf51 homolog%2C transcript variant X1|3-oxoacid CoA-transferase 1
19	20599681	21130750	0.09	ABHD15|NUFIP2|TP53I13|ANKRD13B|CORO6|TAOK1|GIT1|SSH2	528755|781847|513556|616514|614661|536532|515088|512652	abhydrolase domain containing 15|NUFIP2%2C FMR1 interacting protein 2%2C transcript variant X1|tumor protein p53 inducible protein 13|ankyrin repeat domain 13B|coronin 6%2C transcript variant X5|TAO kinase 1%2C transcript variant X2|GIT ArfGAP 1%2C transcript variant X1|slingshot protein phosphatase 2%2C transcript variant X5
18	34093109	34688686	0.09	CMTM1|PDP2|RRAD|CES2|LOC112442294|CES3|CDH5|TK2|LOC104974812|LOC525286|CMTM2|CMTM3|CMTM4|TERB1|NAE1|CA7|CDH16|FAM96B|CES4A|BEAN1|DYNC1LI2	112442293|100299267|505165|505928|112442294|513112|414735|615457|104974812|525286|520499|787512|540247|100295202|614491|520403|508777|614585|529706|100297073|519789	CKLF like MARVEL transmembrane domain containing 1%2C transcript variant X2|pyruvate dehyrogenase phosphatase catalytic subunit 2|RRAD%2C Ras related glycolysis inhibitor and calcium channel regulator|carboxylesterase 2%2C transcript variant X1|40S ribosomal protein S29-like|carboxylesterase 3%2C transcript variant X2|cadherin 5%2C transcript variant X1|thymidine kinase 2%2C mitochondrial%2C tran…
18	36108624	36638254	0.09	PDF|COG8|CDH1|CHTF8|UTP4|VPS4A|NIP7|TMED6|TERF2|TANGO6|HAS3|SNTB2|CYB5B	788473|768007|282637|618186|510315|618168|509981|533277|506501|534015|286824|786534|506370	peptide deformylase%2C mitochondrial|component of oligomeric golgi complex 8|cadherin 1|chromosome transmission fidelity factor 8%2C transcript variant X4|UTP4%2C small subunit processome component|vacuolar protein sorting 4 homolog A|NIP7%2C nucleolar pre-rRNA processing protein|transmembrane p24 trafficking protein 6|telomeric repeat binding factor 2%2C transcript variant 1|transport and golgi …
16	39436749	39939828	0.09	PIGC|C16H1orf105|DNM3	510483|616962|506315	phosphatidylinositol glycan anchor biosynthesis class C%2C transcript variant X1|chromosome 16 C1orf105 homolog%2C transcript variant X3|dynamin 3%2C transcript variant X3
7	43640013	44233452	0.09	ATP5F1D|CIRBP|GAMT|RPS15|C7H19orf25|REEP6|ADAMTSL5|PLK5|MEX3D|MBD3|UQCR11|ATP8B3|KLF16|ABHD17A|STK11|CBARP|MIDN|C7H19orf24|EFNA2|MUM1|NDUFS7|DAZAP1|APC2|PCSK4|TCF3|ONECUT3|REXO1|SCAMP4	338081|507120|515270|514569|508965|522480|107131164|511891|538945|616090|281570|618059|519163|614425|100337329|785529|523615|616355|614453|513471|338079|614783|526572|508744|530616|112447413|512048|538819	ATP synthase F1 subunit delta|cold inducible RNA binding protein|guanidinoacetate N-methyltransferase|ribosomal protein S15|chromosome 7 C19orf25 homolog|receptor accessory protein 6%2C transcript variant X1|ADAMTS like 5%2C transcript variant X10|polo like kinase 5%2C transcript variant X2|mex-3 RNA binding family member D|methyl-CpG binding domain protein 3%2C transcript variant X2|ubiquinol-cy…
7	54176252	54808751	0.09	ARHGAP26|NR3C1	538219|281946	Rho GTPase activating protein 26%2C transcript variant X6|nuclear receptor subfamily 3 group C member 1%2C transcript variant X9
3	50413894	51632026	0.09	RPL5|GFI1|GLMN|C3H1orf146|EPHX4|BRDT|FAM69A|EVI5|RPAP2|BTBD8|TGFBR3	515238|100139952|504211|504212|524246|523971|541171|536706|529184|520456|784894	ribosomal protein L5|growth factor independent 1 transcriptional repressor|glomulin%2C FKBP associated protein|chromosome 3 C1orf146 homolog%2C transcript variant X2|epoxide hydrolase 4%2C transcript variant 1|bromodomain testis associated|family with sequence similarity 69 member A|ecotropic viral integration site 5%2C transcript variant X9|RNA polymerase II associated protein 2%2C transcript va…
12	26353565	26898862	0.09	NBEA	525624	neurobeachin%2C transcript variant X9
10	35995158	36690693	0.09	KNSTRN|RPUSD2|RMDN3|GCHFR|C10H15orf62|ZFYVE19|RHOV|IVD|BAHD1|CHST14|CCDC32|KNL1|RAD51|DNAJC17|PPP1R14D|SPINT1|DLL4|CHAC1|VPS18|INO80|EXD1|KNSTRN|RPUSD2|RMDN3|GCHFR|C10H15orf62|ZFYVE19|RHOV|IVD|BAHD1|CHST14|CCDC32|KNL1|RAD51|DNAJC17|PPP1R14D|SPINT1|DLL4|CHAC1|VPS18|INO80|EXD1	507864|506936|514748|617650|100297536|511054|538143|510440|617684|511245|506935|787969|514749|524795|617670|534040|518746|505991|518781|505992|617602|507864|506936|514748|617650|100297536|511054|538143|510440|617684|511245|506935|787969|514749|524795|617670|534040|518746|505991|518781|505992|617602	kinetochore localized astrin (SPAG5) binding protein|RNA pseudouridylate synthase domain containing 2|regulator of microtubule dynamics 3|GTP cyclohydrolase I feedback regulator|chromosome 10 C15orf62 homolog%2C transcript variant X1|zinc finger FYVE-type containing 19%2C transcript variant X2|ras homolog family member V|isovaleryl-CoA dehydrogenase|bromo adjacent homology domain containing 1|car…
10	35995158	36690693	0.09	KNSTRN|RPUSD2|RMDN3|GCHFR|C10H15orf62|ZFYVE19|RHOV|IVD|BAHD1|CHST14|CCDC32|KNL1|RAD51|DNAJC17|PPP1R14D|SPINT1|DLL4|CHAC1|VPS18|INO80|EXD1|KNSTRN|RPUSD2|RMDN3|GCHFR|C10H15orf62|ZFYVE19|RHOV|IVD|BAHD1|CHST14|CCDC32|KNL1|RAD51|DNAJC17|PPP1R14D|SPINT1|DLL4|CHAC1|VPS18|INO80|EXD1	507864|506936|514748|617650|100297536|511054|538143|510440|617684|511245|506935|787969|514749|524795|617670|534040|518746|505991|518781|505992|617602|507864|506936|514748|617650|100297536|511054|538143|510440|617684|511245|506935|787969|514749|524795|617670|534040|518746|505991|518781|505992|617602	kinetochore localized astrin (SPAG5) binding protein|RNA pseudouridylate synthase domain containing 2|regulator of microtubule dynamics 3|GTP cyclohydrolase I feedback regulator|chromosome 10 C15orf62 homolog%2C transcript variant X1|zinc finger FYVE-type containing 19%2C transcript variant X2|ras homolog family member V|isovaleryl-CoA dehydrogenase|bromo adjacent homology domain containing 1|car…
2	126079192	126974610	0.09	FAM46B|TRNP1|KDF1|NUDC|GPN2|SFN|PIGV|HMGN2|CD52|SH3BGRL3|CNKSR1|ZNF593|FAM110D|PDIK1L|NR0B2|GPATCH3|ARID1A|RPS6KA1|DHDDS|LIN28A|ZNF683|CRYBG2|UBXN11|CEP85|CATSPER4|SLC9A1|ZDHHC18	506745|614290|540019|513277|514772|528453|519213|512161|507141|614672|617552|508477|787384|510253|514770|514771|540181|533908|523264|614997|511122|507142|515112|517520|520788|317654|100337343	family with sequence similarity 46 member B|TMF1-regulated nuclear protein 1%2C transcript variant X2|keratinocyte differentiation factor 1%2C transcript variant X1|nuclear distribution C%2C dynein complex regulator|GPN-loop GTPase 2|stratifin|phosphatidylinositol glycan anchor biosynthesis class V|high mobility group nucleosomal binding domain 2|CD52 molecule|SH3 domain binding glutamate rich pr…
20	35280505	35811314	0.09	FYB1|RICTOR|OSMR	535347|527459|514720	FYN binding protein 1%2C transcript variant X2|RPTOR independent companion of MTOR complex 2%2C transcript variant X5|oncostatin M receptor%2C transcript variant X1
19	43703429	44341152	0.09	PPY|PYY|PYY2|NAGS|TMEM101|ATXN7L3|LOC101907697|SLC25A39|FAM171A2|ITGA2B|FZD2|MPP3|CD300LG|LSM12|HDAC5|C19H17orf53|ASB16|TMUB2|UBTF|SLC4A1|RUNDC3A|GRN|GPATCH8|MPP2|G6PC3|LOC107131530	280900|615800|280905|538004|515507|525252|101907697|509684|615144|515011|538507|508710|615388|538005|504242|615299|539253|614388|497012|286817|614322|767942|534759|509346|369023|107131530	pancreatic polypeptide|peptide YY|seminalplasmin|N-acetylglutamate synthase|transmembrane protein 101%2C transcript variant X1|ataxin 7 like 3%2C transcript variant X7|homeobox protein CDX-1-like%2C transcript variant X1|solute carrier family 25 member 39|family with sequence similarity 171 member A2%2C transcript variant X2|integrin subunit alpha 2b%2C transcript variant X4|frizzled class recept…
16	80376569	80919079	0.09	PTPN7|ARL8A|GPR37L1|LOC100847861|ELF3|SHISA4|LOC112441884|PHLDA3|LOC100300760|RNPEP|TIMM17A|LMOD1|CSRP1|TNNI1|LAD1|LGR6|LOC104974553|IPO9|NAV1	614077|101906089|527572|100847861|508503|617754|112441884|112441889|100300760|282040|509797|532090|615329|100301375|505686|100336662|104974553|515804|531974	protein tyrosine phosphatase%2C non-receptor type 7|ADP ribosylation factor like GTPase 8A|G protein-coupled receptor 37 like 1|uncharacterized LOC100847861%2C transcript variant X4|E74 like ETS transcription factor 3|shisa family member 4|uncharacterized LOC112441884|pleckstrin homology like domain family A member 3|receptor-type tyrosine-protein phosphatase V%2C transcript variant X1|arginyl am…
12	26353565	26976324	0.09	NBEA	525624	neurobeachin%2C transcript variant X9
12	26353565	26928598	0.09	NBEA	525624	neurobeachin%2C transcript variant X9
12	26353565	26974144	0.09	NBEA	525624	neurobeachin%2C transcript variant X9
12	26353565	26974500	0.09	NBEA	525624	neurobeachin%2C transcript variant X9
7	48773639	49725948	0.09	LOC101902951|KIF20A|HNRNPA0|LOC104969184|MYOT|PKD2L2|WNT8A|NME5|BRD8|CDC23|GFRA3|CDC25C|SPOCK1|KLHL3|FAM13B	101902951|527854|540311|104969184|507884|521683|540199|785439|539896|512651|540009|507731|511211|533364|540987	bromodomain-containing protein 8-like|kinesin family member 20A|heterogeneous nuclear ribonucleoprotein A0|palladin-like|myotilin|polycystin 2 like 2%2C transient receptor potential cation channel|Wnt family member 8A|NME/NM23 family member 5|bromodomain containing 8%2C transcript variant X5|cell division cycle 23|GDNF family receptor alpha 3|cell division cycle 25C|SPARC (osteonectin)%2C cwcv an…
5	26275431	26924333	0.09	NPFF|TARBP2|MAP3K12|PRR13|AMHR2|PFDN5|MFSD5|IGFBP6|CALCOCO1|LOC112446668|ATP5MC2|PCBP2|SP7|AAAS|C5H12orf10|RARG|ITGB7|ZNF740|CSAD|SPRYD3|TNS2|EIF4B|ATF7|SP1|ESPL1|SOAT2	281354|514674|505427|506705|514963|282848|507921|404186|538675|112446668|337887|540653|531995|506561|506560|540425|514031|516327|516241|534570|540153|505850|541204|540741|506740|513554	neuropeptide FF-amide peptide precursor|TARBP2%2C RISC loading complex RNA binding subunit%2C transcript variant X1|mitogen-activated protein kinase kinase kinase 12|proline rich 13|anti-Mullerian hormone receptor type 2%2C transcript variant X2|prefoldin subunit 5|major facilitator superfamily domain containing 5|insulin like growth factor binding protein 6|calcium binding and coiled-coil domain…
5	112458383	113119749	0.09	PHF5A|CSDC2|C5H22orf46|LOC785386|SHISA8|TNFRSF13C|LOC535121|NAGA|PHETA2|SMDT1|LOC785804|MGC127055|CYP2D14|TEF|TOB2|POLR3H|PMM1|DESI1|SNU13|MEI1|CCDC134|CENPM|SEPT3|NDUFA6|ZC3H7B|ACO2|XRCC6|SREBF2|WBP2NL|TCF20	507180|525364|112446778|785386|618510|618516|535121|533357|506148|506149|785804|785824|282211|616076|507934|767843|537070|614655|767931|516011|516012|615953|618235|327670|534109|280976|510132|507102|523070|523151	PHD finger protein 5A|cold shock domain containing C2%2C transcript variant X2|chromosome 5 C22orf46 homolog|60S ribosomal protein L10|shisa family member 8|TNF receptor superfamily member 13C|uncharacterized LOC535121%2C transcript variant X2|alpha-N-acetylgalactosaminidase|PH domain containing endocytic trafficking adaptor 2|single-pass membrane protein with aspartate rich tail 1%2C transcript …
19	43754664	44393188	0.09	PPY|PYY|PYY2|NAGS|TMEM101|ATXN7L3|LOC101907697|SLC25A39|FAM171A2|ITGA2B|FZD2|LSM12|HDAC5|C19H17orf53|ASB16|TMUB2|UBTF|SLC4A1|RUNDC3A|GRN|GPATCH8|MPP2|G6PC3|LOC107131530	280900|615800|280905|538004|515507|525252|101907697|509684|615144|515011|538507|538005|504242|615299|539253|614388|497012|286817|614322|767942|534759|509346|369023|107131530	pancreatic polypeptide|peptide YY|seminalplasmin|N-acetylglutamate synthase|transmembrane protein 101%2C transcript variant X1|ataxin 7 like 3%2C transcript variant X7|homeobox protein CDX-1-like%2C transcript variant X1|solute carrier family 25 member 39|family with sequence similarity 171 member A2%2C transcript variant X2|integrin subunit alpha 2b%2C transcript variant X4|frizzled class recept…
13	22225500	23835615	0.09	CASC10|SKIDA1|BMI1|C13H10orf113|COMMD3|NEBL|MLLT10|SPAG6|PIP4K2A|DNAJC1	112449368|520814|510666|100847460|767926|517987|519864|539424|533289|781036	cancer susceptibility 10|SKI/DACH domain containing 1%2C transcript variant X3|BMI1 proto-oncogene%2C polycomb ring finger%2C transcript variant X4|chromosome 13 C10orf113 homolog|COMM domain containing 3|nebulette%2C transcript variant X3|MLLT10%2C histone lysine methyltransferase DOT1L cofactor%2C transcript variant X9|sperm associated antigen 6|phosphatidylinositol-5-phosphate 4-kinase type 2 …
13	22225500	23838086	0.09	CASC10|SKIDA1|BMI1|C13H10orf113|COMMD3|NEBL|MLLT10|SPAG6|PIP4K2A|DNAJC1	112449368|520814|510666|100847460|767926|517987|519864|539424|533289|781036	cancer susceptibility 10|SKI/DACH domain containing 1%2C transcript variant X3|BMI1 proto-oncogene%2C polycomb ring finger%2C transcript variant X4|chromosome 13 C10orf113 homolog|COMM domain containing 3|nebulette%2C transcript variant X3|MLLT10%2C histone lysine methyltransferase DOT1L cofactor%2C transcript variant X9|sperm associated antigen 6|phosphatidylinositol-5-phosphate 4-kinase type 2 …
12	25646200	26352722	0.09	MAB21L1|DCLK1|NBEA	540081|613449|525624	mab-21 like 1|doublecortin like kinase 1%2C transcript variant X3|neurobeachin%2C transcript variant X9
11	61244177	61814993	0.09	OTX1|EHBP1|WDPCP	540628|100300164|527992	orthodenticle homeobox 1|EH domain binding protein 1%2C transcript variant X10|WD repeat containing planar cell polarity effector%2C transcript variant X6
22	29936727	30514236	0.09	EIF4E3|FOXP1	616906|515903	eukaryotic translation initiation factor 4E family member 3%2C transcript variant X1|forkhead box P1%2C transcript variant X18
22	29936727	30514530	0.09	EIF4E3|FOXP1	616906|515903	eukaryotic translation initiation factor 4E family member 3%2C transcript variant X1|forkhead box P1%2C transcript variant X18
16	39188515	39915546	0.09	C16H1orf105|METTL13|DNM3	616962|538472|506315	chromosome 16 C1orf105 homolog%2C transcript variant X3|methyltransferase like 13%2C transcript variant X1|dynamin 3%2C transcript variant X3
16	39189132	39915546	0.09	C16H1orf105|METTL13|DNM3	616962|538472|506315	chromosome 16 C1orf105 homolog%2C transcript variant X3|methyltransferase like 13%2C transcript variant X1|dynamin 3%2C transcript variant X3
10	36778723	37305654	0.09	ITPKA|PLA2G4B|OIP5|NUSAP1|RTF1|RPAP1|MAPKBP1|SPTBN5|NDUFAF1|TYRO3|MGA|JMJD7|EHD4	615813|505485|511100|616028|518260|531362|788366|531014|541232|788224|532556|100137087|505206	inositol-trisphosphate 3-kinase A|phospholipase A2%2C group IVB (cytosolic)|Opa interacting protein 5|nucleolar and spindle associated protein 1|RTF1 homolog%2C Paf1/RNA polymerase II complex component|RNA polymerase II associated protein 1%2C transcript variant X6|mitogen-activated protein kinase binding protein 1%2C transcript variant X2|spectrin beta%2C non-erythrocytic 5|NADH:ubiquinone oxido…
8	54942851	55881912	0.09	TLE4	508893	transducin like enhancer of split 4%2C transcript variant X3
7	48474896	49893951	0.09	LOC101902951|KIF20A|SLBP2|REEP2|EGR1|HNRNPA0|LOC104969184|MYOT|PKD2L2|WNT8A|NME5|BRD8|CDC23|GFRA3|CDC25C|FAM53C|KDM3B|ETF1|SPOCK1|KLHL3|FAM13B	101902951|527854|100848789|532432|407125|540311|104969184|507884|521683|540199|785439|539896|512651|540009|507731|534006|100848816|541077|511211|533364|540987	bromodomain-containing protein 8-like|kinesin family member 20A|oocyte-specific histone RNA stem-loop-binding protein 2-like|receptor accessory protein 2%2C transcript variant X3|early growth response 1|heterogeneous nuclear ribonucleoprotein A0|palladin-like|myotilin|polycystin 2 like 2%2C transient receptor potential cation channel|Wnt family member 8A|NME/NM23 family member 5|bromodomain conta…
5	112350741	113316143	0.09	PHF5A|CSDC2|C5H22orf46|LOC785386|SHISA8|TNFRSF13C|LOC535121|NAGA|PHETA2|SMDT1|LOC785804|MGC127055|CYP2D14|L3MBTL2|CHADL|RANGAP1|TEF|TOB2|POLR3H|PMM1|DESI1|SNU13|MEI1|CCDC134|CENPM|SEPT3|NDUFA6|NFAM1|ZC3H7B|ACO2|XRCC6|SREBF2|WBP2NL|TCF20	507180|525364|112446778|785386|618510|618516|535121|533357|506148|506149|785804|785824|282211|513297|100847739|616055|616076|507934|767843|537070|614655|767931|516011|516012|615953|618235|327670|512151|534109|280976|510132|507102|523070|523151	PHD finger protein 5A|cold shock domain containing C2%2C transcript variant X2|chromosome 5 C22orf46 homolog|60S ribosomal protein L10|shisa family member 8|TNF receptor superfamily member 13C|uncharacterized LOC535121%2C transcript variant X2|alpha-N-acetylgalactosaminidase|PH domain containing endocytic trafficking adaptor 2|single-pass membrane protein with aspartate rich tail 1%2C transcript …
2	125569067	126142815	0.09	CD164L2|FCN3|SYTL1|TMEM222|FAM76A|IFI6|AHDC1|GPR3|MAP3K6|WDTC1|STX12|FGR|SLC9A1|WASF2	539662|107131870|527641|614627|535402|512913|522105|540687|614598|789937|505538|516133|317654|504482	CD164 molecule like 2|ficolin 3|synaptotagmin like 1%2C transcript variant X1|transmembrane protein 222%2C transcript variant X3|family with sequence similarity 76 member A|interferon alpha inducible protein 6|AT-hook DNA binding motif containing 1|G protein-coupled receptor 3|mitogen-activated protein kinase kinase kinase 6|WD and tetratricopeptide repeats 1|syntaxin 12%2C transcript variant X1|…
19	46325132	47058674	0.09	ITGB3|LOC112442750|LOC112442751|LOC112442576|EFCAB3|METTL2A|EFCAB13|LOC107131538|TLK2|MRC2	282642|112442750|112442751|112442576|524320|506221|104975105|107131538|534705|529049	integrin subunit beta 3%2C transcript variant X1|uncharacterized LOC112442750|uncharacterized LOC112442751|calmodulin-like|EF-hand calcium binding domain 3|methyltransferase like 2A|EF-hand calcium binding domain 13|EF-hand calcium-binding domain-containing protein 13-like|tousled like kinase 2|mannose receptor C type 2
19	46769678	47307639	0.09	EFCAB3|METTL2A|LOC107131538|TLK2|MRC2|MARCH10	524320|506221|107131538|534705|529049|540263	EF-hand calcium binding domain 3|methyltransferase like 2A|EF-hand calcium-binding domain-containing protein 13-like|tousled like kinase 2|mannose receptor C type 2|membrane associated ring-CH-type finger 10
7	57280455	57790530	0.09	POU4F3|GPR151|PLAC8L1|LARS|RBM27|SH3RF2|TCERG1	538520|787899|618331|509429|516521|540718|540964	POU class 4 homeobox 3|G protein-coupled receptor 151|PLAC8 like 1|leucyl-tRNA synthetase%2C transcript variant X1|RNA binding motif protein 27|SH3 domain containing ring finger 2|transcription elongation regulator 1%2C transcript variant X4
3	50518776	52118603	0.09	RPL5|GFI1|GLMN|C3H1orf146|EPHX4|BRDT|CDC7|FAM69A|EVI5|RPAP2|BTBD8|TGFBR3|HFM1	515238|100139952|504211|504212|524246|523971|516094|541171|536706|529184|520456|784894|505814	ribosomal protein L5|growth factor independent 1 transcriptional repressor|glomulin%2C FKBP associated protein|chromosome 3 C1orf146 homolog%2C transcript variant X2|epoxide hydrolase 4%2C transcript variant 1|bromodomain testis associated|cell division cycle 7%2C transcript variant X2|family with sequence similarity 69 member A|ecotropic viral integration site 5%2C transcript variant X9|RNA poly…
2	125737894	126377171	0.09	CD164L2|FCN3|SYTL1|TMEM222|FAM46B|TRNP1|KDF1|NUDC|GPN2|SFN|AHDC1|GPR3|MAP3K6|WDTC1|NR0B2|GPATCH3|SLC9A1|ZDHHC18|WASF2|CD164L2|FCN3|SYTL1|TMEM222|FAM46B|TRNP1|KDF1|NUDC|GPN2|SFN|AHDC1|GPR3|MAP3K6|WDTC1|NR0B2|GPATCH3|SLC9A1|ZDHHC18|WASF2	539662|107131870|527641|614627|506745|614290|540019|513277|514772|528453|522105|540687|614598|789937|514770|514771|317654|100337343|504482|539662|107131870|527641|614627|506745|614290|540019|513277|514772|528453|522105|540687|614598|789937|514770|514771|317654|100337343|504482	CD164 molecule like 2|ficolin 3|synaptotagmin like 1%2C transcript variant X1|transmembrane protein 222%2C transcript variant X3|family with sequence similarity 46 member B|TMF1-regulated nuclear protein 1%2C transcript variant X2|keratinocyte differentiation factor 1%2C transcript variant X1|nuclear distribution C%2C dynein complex regulator|GPN-loop GTPase 2|stratifin|AT-hook DNA binding motif …
2	125737894	126377171	0.09	CD164L2|FCN3|SYTL1|TMEM222|FAM46B|TRNP1|KDF1|NUDC|GPN2|SFN|AHDC1|GPR3|MAP3K6|WDTC1|NR0B2|GPATCH3|SLC9A1|ZDHHC18|WASF2|CD164L2|FCN3|SYTL1|TMEM222|FAM46B|TRNP1|KDF1|NUDC|GPN2|SFN|AHDC1|GPR3|MAP3K6|WDTC1|NR0B2|GPATCH3|SLC9A1|ZDHHC18|WASF2	539662|107131870|527641|614627|506745|614290|540019|513277|514772|528453|522105|540687|614598|789937|514770|514771|317654|100337343|504482|539662|107131870|527641|614627|506745|614290|540019|513277|514772|528453|522105|540687|614598|789937|514770|514771|317654|100337343|504482	CD164 molecule like 2|ficolin 3|synaptotagmin like 1%2C transcript variant X1|transmembrane protein 222%2C transcript variant X3|family with sequence similarity 46 member B|TMF1-regulated nuclear protein 1%2C transcript variant X2|keratinocyte differentiation factor 1%2C transcript variant X1|nuclear distribution C%2C dynein complex regulator|GPN-loop GTPase 2|stratifin|AT-hook DNA binding motif …
22	23683459	24250191	0.09	CNTN4	521772	contactin 4%2C transcript variant X2
22	23683459	24287753	0.09	CNTN4	521772	contactin 4%2C transcript variant X2
22	31515856	32080769	0.09	MITF|FRMD4B	407219|526127	melanogenesis associated transcription factor|FERM domain containing 4B
19	37626853	38279572	0.09	HOXB13|PRAC2|HOXB9|HOXB7|HOXB5|HOXB4|HOXB2|HOXB1|CALCOCO2|HOXB6|HOXB3|HOXB8|SKAP1|TTLL6	539688|104975079|783873|281820|112442653|768240|616129|528429|281942|112442654|618214|785855|506769|526482	homeobox B13|PRAC2 small nuclear protein|homeobox B9|homeobox B7|homeobox B5|homeobox B4|homeobox B2|homeobox B1|calcium binding and coiled-coil domain 2%2C transcript variant X2|homeobox B6|homeobox B3|homeobox B8%2C transcript variant X3|src kinase associated phosphoprotein 1%2C transcript variant X4|tubulin tyrosine ligase like 6
18	14143052	14718418	0.09	SLC22A31|RPL13|CPNE7|CHMP1A|CDK10|SPATA2L|VPS9D1|MC1R|ACSF3|CDH15|SPG7|DPEP1|SPATA33|ZNF276|FANCA|SPIRE2|TCF25|TUBB3|ANKRD11	508534|508221|515424|789414|615171|618368|514538|281298|509209|522202|515269|514685|100848931|513761|618375|518761|100848970|768070|532856	solute carrier family 22 member 31%2C transcript variant X4|ribosomal protein L13|copine 7|charged multivesicular body protein 1A|cyclin dependent kinase 10%2C transcript variant X2|spermatogenesis associated 2 like|VPS9 domain containing 1%2C transcript variant X7|melanocortin 1 receptor|acyl-CoA synthetase family member 3%2C transcript variant X4|cadherin 15|SPG7%2C paraplegin matrix AAA peptid…
16	39079192	39915191	0.09	MYOC|VAMP4|C16H1orf105|PRRC2C|METTL13|DNM3	281342|616923|616962|505359|538472|506315	myocilin|vesicle associated membrane protein 4|chromosome 16 C1orf105 homolog%2C transcript variant X3|proline rich coiled-coil 2C%2C transcript variant X4|methyltransferase like 13%2C transcript variant X1|dynamin 3%2C transcript variant X3
16	80377048	81001408	0.09	PTPN7|ARL8A|GPR37L1|LOC100847861|ELF3|SHISA4|LOC112441884|PHLDA3|LOC100300760|RNPEP|TIMM17A|LMOD1|CSRP1|TNNI1|LAD1|TNNT2|LOC100297820|LGR6|LOC104974553|IPO9|NAV1	614077|101906089|527572|100847861|508503|617754|112441884|112441889|100300760|282040|509797|532090|615329|100301375|505686|286816|100297820|100336662|104974553|515804|531974	protein tyrosine phosphatase%2C non-receptor type 7|ADP ribosylation factor like GTPase 8A|G protein-coupled receptor 37 like 1|uncharacterized LOC100847861%2C transcript variant X4|E74 like ETS transcription factor 3|shisa family member 4|uncharacterized LOC112441884|pleckstrin homology like domain family A member 3|receptor-type tyrosine-protein phosphatase V%2C transcript variant X1|arginyl am…
13	33666142	34498283	0.09	ZEB1|ZNF438	535183|510512	zinc finger E-box binding homeobox 1|zinc finger protein 438%2C transcript variant X13
11	93962607	94534865	0.09	OR5C1|OR1K1|GPR21|LOC107132958|PDCL|RC3H2|ZBTB6|ZBTB26|CRB2|RABGAP1|DENND1A|STRBP	507721|522171|519193|107132958|286773|783330|540218|100848248|786516|519260|514134|516282	olfactory receptor%2C family 5%2C subfamily C%2C member 1|olfactory receptor%2C family 1%2C subfamily K%2C member 1|G protein-coupled receptor 21|uncharacterized LOC107132958|phosducin like|ring finger and CCCH-type domains 2%2C transcript variant X6|zinc finger and BTB domain containing 6|zinc finger and BTB domain containing 26%2C transcript variant X1|crumbs 2%2C cell polarity complex componen…
10	36789071	37345841	0.09	ITPKA|PLA2G4B|OIP5|NUSAP1|RTF1|RPAP1|MAPKBP1|SPTBN5|NDUFAF1|TYRO3|MGA|JMJD7|EHD4	615813|505485|511100|616028|518260|531362|788366|531014|541232|788224|532556|100137087|505206	inositol-trisphosphate 3-kinase A|phospholipase A2%2C group IVB (cytosolic)|Opa interacting protein 5|nucleolar and spindle associated protein 1|RTF1 homolog%2C Paf1/RNA polymerase II complex component|RNA polymerase II associated protein 1%2C transcript variant X6|mitogen-activated protein kinase binding protein 1%2C transcript variant X2|spectrin beta%2C non-erythrocytic 5|NADH:ubiquinone oxido…
5	26173892	26680989	0.09	NPFF|TARBP2|MAP3K12|PRR13|AMHR2|CALCOCO1|LOC112446668|ATP5MC2|PCBP2|ATF7|SP1	281354|514674|505427|506705|514963|538675|112446668|337887|540653|541204|540741	neuropeptide FF-amide peptide precursor|TARBP2%2C RISC loading complex RNA binding subunit%2C transcript variant X1|mitogen-activated protein kinase kinase kinase 12|proline rich 13|anti-Mullerian hormone receptor type 2%2C transcript variant X2|calcium binding and coiled-coil domain 1|uncharacterized LOC112446668%2C transcript variant X2|ATP synthase membrane subunit c locus 2|poly(rC) binding p…
5	111427197	113572212	0.09	MCHR1|DNAJB7|PHF5A|CSDC2|C5H22orf46|LOC785386|SHISA8|TNFRSF13C|LOC535121|NAGA|PHETA2|SMDT1|LOC785804|MGC127055|CYP2D14|ADSL|SGSM3|ST13|XPNPEP3|RBX1|L3MBTL2|CHADL|RANGAP1|TEF|TOB2|POLR3H|PMM1|DESI1|SNU13|MEI1|CCDC134|CENPM|SEPT3|NDUFA6|NFAM1|SERHL2|RRP7A|POLDIP3|CYB5R3|A4GALT|TNRC6B|MKL1|SLC25A17|EP300|ZC3H7B|ACO2|XRCC6|SREBF2|WBP2NL|TCF20	540119|789037|507180|525364|112446778|785386|618510|618516|535121|533357|506148|506149|785804|785824|282211|510949|767820|510494|539202|518880|513297|100847739|616055|616076|507934|767843|537070|614655|767931|516011|516012|615953|618235|327670|512151|531992|512692|512693|515773|618369|528167|509011|506631|112446776|534109|280976|510132|507102|523070|523151	melanin concentrating hormone receptor 1|DnaJ heat shock protein family (Hsp40) member B7|PHD finger protein 5A|cold shock domain containing C2%2C transcript variant X2|chromosome 5 C22orf46 homolog|60S ribosomal protein L10|shisa family member 8|TNF receptor superfamily member 13C|uncharacterized LOC535121%2C transcript variant X2|alpha-N-acetylgalactosaminidase|PH domain containing endocytic tr…
3	49708429	50281264	0.09	LOC112445988|DR1|BCAR3|FNBP1L|CCDC18	112445988|613828|506231|616665|540863	cyclin-K-like|down-regulator of transcription 1|BCAR3%2C NSP family adaptor protein%2C transcript variant X8|formin binding protein 1 like%2C transcript variant X1|coiled-coil domain containing 18%2C transcript variant X7
3	80015165	80615262	0.09	DNAJC6|AK4|JAK1|RAVER2	317659|517063|537201|522059	DnaJ heat shock protein family (Hsp40) member C6|adenylate kinase 4|Janus kinase 1%2C transcript variant X4|ribonucleoprotein%2C PTB binding 2%2C transcript variant X1
2	125715379	126250796	0.09	CD164L2|FCN3|SYTL1|TMEM222|FAM46B|TRNP1|AHDC1|GPR3|MAP3K6|WDTC1|SLC9A1|WASF2	539662|107131870|527641|614627|506745|614290|522105|540687|614598|789937|317654|504482	CD164 molecule like 2|ficolin 3|synaptotagmin like 1%2C transcript variant X1|transmembrane protein 222%2C transcript variant X3|family with sequence similarity 46 member B|TMF1-regulated nuclear protein 1%2C transcript variant X2|AT-hook DNA binding motif containing 1|G protein-coupled receptor 3|mitogen-activated protein kinase kinase kinase 6|WD and tetratricopeptide repeats 1|solute carrier f…
2	126378739	127069910	0.09	PIGV|HMGN2|CD52|SH3BGRL3|CNKSR1|ZNF593|FAM110D|PDIK1L|SLC30A2|ARID1A|RPS6KA1|DHDDS|LIN28A|ZNF683|CRYBG2|UBXN11|CEP85|CATSPER4|TRIM63|EXTL1	519213|512161|507141|614672|617552|508477|787384|510253|511061|540181|533908|523264|614997|511122|507142|515112|517520|520788|528912|511060	phosphatidylinositol glycan anchor biosynthesis class V|high mobility group nucleosomal binding domain 2|CD52 molecule|SH3 domain binding glutamate rich protein like 3|connector enhancer of kinase suppressor of Ras 1|zinc finger protein 593|family with sequence similarity 110 member D%2C transcript variant X2|PDLIM1 interacting kinase 1 like|solute carrier family 30 member 2|AT-rich interaction d…
21	1131067	1679796	0.08	MAGEL2|NDN|MKRN3	538665|386664|517464	MAGE family member L2|necdin%2C MAGE family member|makorin ring finger protein 3
21	1131257	1679915	0.08	MAGEL2|NDN|MKRN3	538665|386664|517464	MAGE family member L2|necdin%2C MAGE family member|makorin ring finger protein 3
21	1131318	1823225	0.08	MAGEL2|NDN|MKRN3	538665|386664|517464	MAGE family member L2|necdin%2C MAGE family member|makorin ring finger protein 3
21	1131380	1679796	0.08	MAGEL2|NDN|MKRN3	538665|386664|517464	MAGE family member L2|necdin%2C MAGE family member|makorin ring finger protein 3
21	1131380	1679782	0.08	MAGEL2|NDN|MKRN3	538665|386664|517464	MAGE family member L2|necdin%2C MAGE family member|makorin ring finger protein 3
19	42195255	42975389	0.08	HSPB9|GHDC|LOC107131525|NAGLU|HSD17B1|COASY|PSMC3IP|TUBG2|CCR10|RAMP2|VPS25|CNTD1|AOC2|SAO|DHX58|KAT2A|RAB5C|KCNH4|HCRT|STAT5A|CAVIN1|MLX|RETREG3|TUBG1|CNTNAP1|EZH1|WNK4|COA3|BECN1|AOC3|LOC100138645|G6PC|C19H17orf113|STAT5B|STAT3|ATP6V0A1|PLEKHH3|PSME3	614199|515225|107131525|789125|353107|614728|508530|540216|539108|504230|534750|100847608|100336082|789307|508378|514420|613749|535907|281222|282375|538457|508531|789163|541101|540997|533087|100849076|539832|527278|281002|100138645|538710|100298918|282376|508541|286768|541100|100336105	heat shock protein family B (small) member 9|GH3 domain containing|uncharacterized LOC107131525|N-acetyl-alpha-glucosaminidase|hydroxysteroid 17-beta dehydrogenase 1|Coenzyme A synthase%2C transcript variant X1|PSMC3 interacting protein|tubulin%2C gamma 2|C-C motif chemokine receptor 10|receptor activity modifying protein 2|vacuolar protein sorting 25 homolog|cyclin N-terminal domain containing 1…
12	25524219	26352722	0.08	MAB21L1|DCLK1|NBEA	540081|613449|525624	mab-21 like 1|doublecortin like kinase 1%2C transcript variant X3|neurobeachin%2C transcript variant X9
11	61108252	61814993	0.08	OTX1|EHBP1|WDPCP	540628|100300164|527992	orthodenticle homeobox 1|EH domain binding protein 1%2C transcript variant X10|WD repeat containing planar cell polarity effector%2C transcript variant X6
6	117	581118	0.08	LOC788476|APELA	788476|101905445	olfactory receptor 5D13|apelin receptor early endogenous ligand
3	49709161	50502909	0.08	LOC112445988|DR1|TMED5|BCAR3|FNBP1L|CCDC18|FAM69A|MTF2	112445988|613828|534351|506231|616665|540863|541171|615211	cyclin-K-like|down-regulator of transcription 1|transmembrane p24 trafficking protein 5|BCAR3%2C NSP family adaptor protein%2C transcript variant X8|formin binding protein 1 like%2C transcript variant X1|coiled-coil domain containing 18%2C transcript variant X7|family with sequence similarity 69 member A|metal response element binding transcription factor 2
3	95276190	95897824	0.08	DMRTA2|CDKN2C|FAF1	537680|505691|531770	DMRT like family A2|cyclin dependent kinase inhibitor 2C|Fas associated factor 1
2	125505354	126389640	0.08	CD164L2|FCN3|SYTL1|TMEM222|FAM46B|TRNP1|KDF1|NUDC|GPN2|SFN|PPP1R8|FAM76A|IFI6|AHDC1|GPR3|MAP3K6|WDTC1|NR0B2|GPATCH3|STX12|FGR|SLC9A1|ZDHHC18|WASF2	539662|107131870|527641|614627|506745|614290|540019|513277|514772|528453|282319|535402|512913|522105|540687|614598|789937|514770|514771|505538|516133|317654|100337343|504482	CD164 molecule like 2|ficolin 3|synaptotagmin like 1%2C transcript variant X1|transmembrane protein 222%2C transcript variant X3|family with sequence similarity 46 member B|TMF1-regulated nuclear protein 1%2C transcript variant X2|keratinocyte differentiation factor 1%2C transcript variant X1|nuclear distribution C%2C dynein complex regulator|GPN-loop GTPase 2|stratifin|protein phosphatase 1 regu…
21	1131067	1844309	0.08	MAGEL2|NDN|MKRN3	538665|386664|517464	MAGE family member L2|necdin%2C MAGE family member|makorin ring finger protein 3
21	1234636	1823225	0.08	NDN	386664	necdin%2C MAGE family member
19	26025629	26539480	0.08	MIS12|DERL2|RPAIN|ZNF232|INCA1|LOC100848357|SPAG7|PFN1|RNF167|SLC25A11|CHRNE|C19H17orf107|NLRP1|LOC788205|DHX33|C1QBP|NUP88|SCIMP|ZNF594|KIF1C|CAMTA2|ENO3|GP1BA|MINK1|ZFP3|RABEP1	767858|508465|618324|104975019|618287|100848357|515086|513895|616030|282523|281688|100137824|528166|788205|528151|518321|504786|100848290|107131511|514928|100859923|540303|504977|519558|538648|504785	MIS12%2C kinetochore complex component|derlin 2%2C transcript variant X2|RPA interacting protein%2C transcript variant X1|zinc finger protein 232|inhibitor of CDK%2C cyclin A1 interacting protein 1%2C transcript variant X3|uncharacterized LOC100848357%2C transcript variant 1|sperm associated antigen 7|profilin 1|ring finger protein 167|solute carrier family 25 member 11|cholinergic receptor nicot…
16	38824589	39981351	0.08	PIGC|FMO1|FMO4|MYOC|VAMP4|C16H1orf105|PRRC2C|METTL13|DNM3	510483|508781|539356|281342|616923|616962|505359|538472|506315	phosphatidylinositol glycan anchor biosynthesis class C%2C transcript variant X1|flavin containing monooxygenase 1|flavin containing monooxygenase 4|myocilin|vesicle associated membrane protein 4|chromosome 16 C1orf105 homolog%2C transcript variant X3|proline rich coiled-coil 2C%2C transcript variant X4|methyltransferase like 13%2C transcript variant X1|dynamin 3%2C transcript variant X3
16	51195697	51789839	0.08	TAS1R3|INTS11|PUSL1|LOC112441769|C1QTNF12|B3GALT6|TNFRSF4|TNFRSF18|RNF223|ISG15|NOC2L|LOC507787|CPTP|ACAP3|SCNN1D|SDF4|TTLL10|LOC526769|AGRN|HES4|PERM1|SAMD11|ZBTB17|FBLIM1|UBE2J2|KLHL17|SPEN|C16H1orf159	101904771|522378|617640|112441769|506102|522406|528782|516256|100301430|281871|508638|507787|505009|515444|528813|528783|100336825|526769|525795|507480|520080|100140500|512915|767833|506103|615476|513692|509263	taste 1 receptor member 3%2C transcript variant X2|integrator complex subunit 11|pseudouridylate synthase-like 1%2C transcript variant X3|proline-rich protein 2-like|C1q and TNF related 12|beta-1%2C3-galactosyltransferase 6|TNF receptor superfamily member 4|TNF receptor superfamily member 18|ring finger protein 223|ISG15 ubiquitin-like modifier|NOC2 like nucleolar associated transcriptional repre…
11	61074089	61814993	0.08	OTX1|EHBP1|WDPCP|OTX1|EHBP1|WDPCP	540628|100300164|527992|540628|100300164|527992	orthodenticle homeobox 1|EH domain binding protein 1%2C transcript variant X10|WD repeat containing planar cell polarity effector%2C transcript variant X6|orthodenticle homeobox 1|EH domain binding protein 1%2C transcript variant X10|WD repeat containing planar cell polarity effector%2C transcript variant X6
11	61074089	61814993	0.08	OTX1|EHBP1|WDPCP|OTX1|EHBP1|WDPCP	540628|100300164|527992|540628|100300164|527992	orthodenticle homeobox 1|EH domain binding protein 1%2C transcript variant X10|WD repeat containing planar cell polarity effector%2C transcript variant X6|orthodenticle homeobox 1|EH domain binding protein 1%2C transcript variant X10|WD repeat containing planar cell polarity effector%2C transcript variant X6
11	61075911	61814993	0.08	OTX1|EHBP1|WDPCP	540628|100300164|527992	orthodenticle homeobox 1|EH domain binding protein 1%2C transcript variant X10|WD repeat containing planar cell polarity effector%2C transcript variant X6
10	18434288	19692019	0.08	NR2E3|LOC112448384|SENP8|PKM|PARP6|CELF6|TMEM202|ADPGK|THSD4|GRAMD2A|HEXA|ARIH1|BBS4|MYO9A	281944|112448384|513300|512571|511329|539205|785001|518158|540939|100300494|504468|508410|532120|515330	nuclear receptor subfamily 2 group E member 3|transmembrane protein 202-like%2C transcript variant X2|SUMO peptidase family member%2C NEDD8 specific%2C transcript variant X3|pyruvate kinase M1/2%2C transcript variant X1|poly(ADP-ribose) polymerase family member 6%2C transcript variant X17|CUGBP Elav-like family member 6%2C transcript variant X1|transmembrane protein 202%2C transcript variant X2|A…
7	38565218	39269464	0.08	RAB24|PRELID1|PFN3|DDX41|LOC509184|TMED9|N4BP3|NHP2|FGFR4|MXD3|LMAN2|RGS14|SLC34A1|F12|PRR7|DBN1|PDLIM7|DOK3|FAM193B|B4GALT7|RMND5B|NSD1|GRK6	617635|523609|521379|505276|509184|618580|513032|520891|317696|533359|790870|532605|282483|280789|538641|505406|533851|514894|538655|507559|515291|540197|521413	RAB24%2C member RAS oncogene family%2C transcript variant X3|PRELI domain containing 1|profilin 3|DEAD-box helicase 41|transmembrane emp24 domain-containing protein 9|transmembrane emp24 protein transport domain containing 9|NEDD4 binding protein 3|NHP2 ribonucleoprotein|fibroblast growth factor receptor 4|MAX dimerization protein 3|lectin%2C mannose binding 2|regulator of G protein signaling 14|…
3	49707783	50540524	0.08	LOC112445988|DR1|TMED5|BCAR3|FNBP1L|CCDC18|FAM69A|MTF2	112445988|613828|534351|506231|616665|540863|541171|615211	cyclin-K-like|down-regulator of transcription 1|transmembrane p24 trafficking protein 5|BCAR3%2C NSP family adaptor protein%2C transcript variant X8|formin binding protein 1 like%2C transcript variant X1|coiled-coil domain containing 18%2C transcript variant X7|family with sequence similarity 69 member A|metal response element binding transcription factor 2
21	1285514	1786215	0.08
19	20567270	21350894	0.08	CRYBA1|ABHD15|NUFIP2|TP53I13|ANKRD13B|CORO6|EFCAB5|NSRP1|SLC6A4|TAOK1|GIT1|BLMH|SSH2	282202|528755|781847|513556|616514|614661|525878|539841|282365|536532|515088|504483|512652	crystallin beta A1|abhydrolase domain containing 15|NUFIP2%2C FMR1 interacting protein 2%2C transcript variant X1|tumor protein p53 inducible protein 13|ankyrin repeat domain 13B|coronin 6%2C transcript variant X5|EF-hand calcium binding domain 5%2C transcript variant X1|nuclear speckle splicing regulatory protein 1%2C transcript variant X1|solute carrier family 6 member 4|TAO kinase 1%2C transcr…
19	46769784	47364864	0.08	EFCAB3|METTL2A|LOC107131538|TLK2|MRC2|MARCH10	524320|506221|107131538|534705|529049|540263	EF-hand calcium binding domain 3|methyltransferase like 2A|EF-hand calcium-binding domain-containing protein 13-like|tousled like kinase 2|mannose receptor C type 2|membrane associated ring-CH-type finger 10
16	38847495	39582009	0.08	FMO1|FMO4|MYOC|VAMP4|PRRC2C|METTL13|DNM3	508781|539356|281342|616923|505359|538472|506315	flavin containing monooxygenase 1|flavin containing monooxygenase 4|myocilin|vesicle associated membrane protein 4|proline rich coiled-coil 2C%2C transcript variant X4|methyltransferase like 13%2C transcript variant X1|dynamin 3%2C transcript variant X3
16	40783867	41383771	0.08	TNFSF4|AADACL4|DHRS3|VPS13D	539800|529424|281482|540683	TNF superfamily member 4|arylacetamide deacetylase like 4|dehydrogenase/reductase 3%2C transcript variant X2|vacuolar protein sorting 13 homolog D%2C transcript variant X10
16	42899871	44015128	0.08	DFFA|CORT|LOC101907127|CENPS|PGD|RBP7|NMNAT1|LZIC|PIK3CD|SLC25A33|CASZ1|KIF1B|UBE4B|CTNNBIP1|CLSTN1|TMEM201|PEX14	507981|781658|101907127|613732|514939|614690|522863|104974441|504531|533794|536765|100337161|520833|614630|514447|507444|507393	DNA fragmentation factor subunit alpha|cortistatin|uncharacterized LOC101907127|apoptosis-inducing%2C TAF9-like domain 1|phosphogluconate dehydrogenase|retinol binding protein 7|nicotinamide nucleotide adenylyltransferase 1%2C transcript variant X3|leucine zipper and CTNNBIP1 domain containing%2C transcript variant X2|phosphatidylinositol-4%2C5-bisphosphate 3-kinase catalytic subunit delta%2C tra…
16	43033018	43678436	0.08	DFFA|CORT|CENPS|PGD|RBP7|NMNAT1|LZIC|KIF1B|UBE4B|CTNNBIP1|PEX14	507981|781658|613732|514939|614690|522863|104974441|100337161|520833|614630|507393	DNA fragmentation factor subunit alpha|cortistatin|apoptosis-inducing%2C TAF9-like domain 1|phosphogluconate dehydrogenase|retinol binding protein 7|nicotinamide nucleotide adenylyltransferase 1%2C transcript variant X3|leucine zipper and CTNNBIP1 domain containing%2C transcript variant X2|kinesin family member 1B%2C transcript variant X11|ubiquitination factor E4B|catenin beta interacting protei…
12	25465054	26352722	0.08	MAB21L1|DCLK1|NBEA	540081|613449|525624	mab-21 like 1|doublecortin like kinase 1%2C transcript variant X3|neurobeachin%2C transcript variant X9
7	57133532	57988836	0.08	POU4F3|GPR151|PLAC8L1|LARS|RBM27|SH3RF2|PPP2R2B|TCERG1	538520|787899|618331|509429|516521|540718|509290|540964	POU class 4 homeobox 3|G protein-coupled receptor 151|PLAC8 like 1|leucyl-tRNA synthetase%2C transcript variant X1|RNA binding motif protein 27|SH3 domain containing ring finger 2|protein phosphatase 2 regulatory subunit Bbeta%2C transcript variant 1|transcription elongation regulator 1%2C transcript variant X4
7	57137922	58071912	0.08	POU4F3|GPR151|PLAC8L1|LARS|RBM27|SH3RF2|PPP2R2B|TCERG1	538520|787899|618331|509429|516521|540718|509290|540964	POU class 4 homeobox 3|G protein-coupled receptor 151|PLAC8 like 1|leucyl-tRNA synthetase%2C transcript variant X1|RNA binding motif protein 27|SH3 domain containing ring finger 2|protein phosphatase 2 regulatory subunit Bbeta%2C transcript variant 1|transcription elongation regulator 1%2C transcript variant X4
5	34056997	34588063	0.08	SCAF11|ARID2	538632|517876	SR-related CTD associated factor 11%2C transcript variant X4|AT-rich interaction domain 2
3	92108578	92657529	0.08	LDLRAD1|TMEM59|LRRC42|DIO1|YIPF1|TCEANC2|NDC1|GLIS1|HSPB11	784181|509775|534728|782446|511748|539385|616114|541222|616194	low density lipoprotein receptor class A domain containing 1%2C transcript variant X3|transmembrane protein 59|leucine rich repeat containing 42|iodothyronine deiodinase 1|Yip1 domain family member 1|transcription elongation factor A N-terminal and central domain containing 2|NDC1 transmembrane nucleoporin|GLIS family zinc finger 1|heat shock protein family B (small) member 11
3	92108578	92734582	0.08	LDLRAD1|TMEM59|LRRC42|DIO1|YIPF1|TCEANC2|NDC1|GLIS1|HSPB11	784181|509775|534728|782446|511748|539385|616114|541222|616194	low density lipoprotein receptor class A domain containing 1%2C transcript variant X3|transmembrane protein 59|leucine rich repeat containing 42|iodothyronine deiodinase 1|Yip1 domain family member 1|transcription elongation factor A N-terminal and central domain containing 2|NDC1 transmembrane nucleoporin|GLIS family zinc finger 1|heat shock protein family B (small) member 11
19	37427098	38534273	0.08	SNF8|ATP5MC1|HOXB13|PRAC2|HOXB9|HOXB7|HOXB5|HOXB4|HOXB2|HOXB1|SNX11|NFE2L1|CDK5RAP3|PNPO|B4GALNT2|IGF2BP1|GIP|UBE2Z|CALCOCO2|HOXB6|HOXB3|COPZ2|PRR15L|HOXB8|SKAP1|CBX1|SP2|TTLL6	505628|338053|539688|104975079|783873|281820|112442653|768240|616129|528429|534567|534582|509255|512573|508108|516853|511073|100138178|281942|112442654|618214|616222|616622|785855|506769|616506|534403|526482	SNF8%2C ESCRT-II complex subunit|ATP synthase membrane subunit c locus 1|homeobox B13|PRAC2 small nuclear protein|homeobox B9|homeobox B7|homeobox B5|homeobox B4|homeobox B2|homeobox B1|sorting nexin 11|nuclear factor%2C erythroid 2 like 1%2C transcript variant X8|CDK5 regulatory subunit associated protein 3%2C transcript variant X1|pyridoxamine 5'-phosphate oxidase|beta-1%2C4-N-acetyl-galactosam…
19	42306180	43214094	0.08	GHDC|LOC107131525|NAGLU|HSD17B1|COASY|PSMC3IP|TUBG2|CCR10|RAMP2|VPS25|CNTD1|AOC2|SAO|RUNDC1|RPL27|VAT1|LOC100335845|STAT5A|CAVIN1|MLX|RETREG3|TUBG1|CNTNAP1|EZH1|WNK4|COA3|BECN1|AOC3|LOC100138645|G6PC|AARSD1|IFI35|RND2|NBR1|TMEM106A|STAT5B|STAT3|ATP6V0A1|PLEKHH3|PSME3|BRCA1	515225|107131525|789125|353107|614728|508530|540216|539108|504230|534750|100847608|100336082|789307|539525|404137|510698|100335845|282375|538457|508531|789163|541101|540997|533087|100849076|539832|527278|281002|100138645|538710|100125882|510697|510699|515032|508269|282376|508541|286768|541100|100336105|353120	GH3 domain containing|uncharacterized LOC107131525|N-acetyl-alpha-glucosaminidase|hydroxysteroid 17-beta dehydrogenase 1|Coenzyme A synthase%2C transcript variant X1|PSMC3 interacting protein|tubulin%2C gamma 2|C-C motif chemokine receptor 10|receptor activity modifying protein 2|vacuolar protein sorting 25 homolog|cyclin N-terminal domain containing 1|amine oxidase%2C copper containing 2|amine o…
18	36658740	37323167	0.08	NQO1|PSMD7|NOB1|WWP2|NFAT5	519632|512456|360191|512457|538523	NAD(P)H quinone dehydrogenase 1|proteasome 26S subunit%2C non-ATPase 7|NIN1 (RPN12) binding protein 1 homolog|WW domain containing E3 ubiquitin protein ligase 2%2C transcript variant X2|nuclear factor of activated T cells 5
18	36858314	37378828	0.08	PSMD7|WWP2	512456|512457	proteasome 26S subunit%2C non-ATPase 7|WW domain containing E3 ubiquitin protein ligase 2%2C transcript variant X2
18	36858314	37379196	0.08	PSMD7|WWP2	512456|512457	proteasome 26S subunit%2C non-ATPase 7|WW domain containing E3 ubiquitin protein ligase 2%2C transcript variant X2
16	40697685	41330155	0.08	TNFSF4|AADACL4|DHRS3|VPS13D	539800|529424|281482|540683	TNF superfamily member 4|arylacetamide deacetylase like 4|dehydrogenase/reductase 3%2C transcript variant X2|vacuolar protein sorting 13 homolog D%2C transcript variant X10
7	48302257	49839328	0.08	LOC101902951|KIF20A|SLBP2|REEP2|EGR1|HNRNPA0|LOC104969184|MYOT|PKD2L2|WNT8A|NME5|BRD8|CDC23|GFRA3|CDC25C|FAM53C|KDM3B|SPOCK1|KLHL3|FAM13B	101902951|527854|100848789|532432|407125|540311|104969184|507884|521683|540199|785439|539896|512651|540009|507731|534006|100848816|511211|533364|540987	bromodomain-containing protein 8-like|kinesin family member 20A|oocyte-specific histone RNA stem-loop-binding protein 2-like|receptor accessory protein 2%2C transcript variant X3|early growth response 1|heterogeneous nuclear ribonucleoprotein A0|palladin-like|myotilin|polycystin 2 like 2%2C transient receptor potential cation channel|Wnt family member 8A|NME/NM23 family member 5|bromodomain conta…
7	57133367	57894884	0.08	POU4F3|GPR151|PLAC8L1|LARS|RBM27|SH3RF2|PPP2R2B|TCERG1	538520|787899|618331|509429|516521|540718|509290|540964	POU class 4 homeobox 3|G protein-coupled receptor 151|PLAC8 like 1|leucyl-tRNA synthetase%2C transcript variant X1|RNA binding motif protein 27|SH3 domain containing ring finger 2|protein phosphatase 2 regulatory subunit Bbeta%2C transcript variant 1|transcription elongation regulator 1%2C transcript variant X4
7	57134179	57886078	0.08	POU4F3|GPR151|PLAC8L1|LARS|RBM27|SH3RF2|PPP2R2B|TCERG1	538520|787899|618331|509429|516521|540718|509290|540964	POU class 4 homeobox 3|G protein-coupled receptor 151|PLAC8 like 1|leucyl-tRNA synthetase%2C transcript variant X1|RNA binding motif protein 27|SH3 domain containing ring finger 2|protein phosphatase 2 regulatory subunit Bbeta%2C transcript variant 1|transcription elongation regulator 1%2C transcript variant X4
5	111307170	112031687	0.08	MCHR1|FAM83F|ADSL|SGSM3|GRAP2|TNRC6B|MKL1	540119|538476|510949|767820|522346|528167|509011	melanin concentrating hormone receptor 1|family with sequence similarity 83 member F|adenylosuccinate lyase|small G protein signaling modulator 3%2C transcript variant X2|GRB2 related adaptor protein 2|trinucleotide repeat containing 6B|megakaryoblastic leukemia (translocation) 1%2C transcript variant X5
3	51306598	52059219	0.08	EPHX4|BRDT|CDC7|BTBD8|TGFBR3|HFM1	524246|523971|516094|520456|784894|505814	epoxide hydrolase 4%2C transcript variant 1|bromodomain testis associated|cell division cycle 7%2C transcript variant X2|BTB (POZ) domain containing 8|transforming growth factor beta receptor 3%2C transcript variant X3|HFM1%2C ATP dependent DNA helicase homolog
2	125413435	126144056	0.08	CD164L2|FCN3|SYTL1|TMEM222|SMPDL3B|RPA2|THEMIS2|PPP1R8|FAM76A|IFI6|AHDC1|GPR3|MAP3K6|WDTC1|STX12|FGR|SLC9A1|WASF2	539662|107131870|527641|614627|518699|507912|507126|282319|535402|512913|522105|540687|614598|789937|505538|516133|317654|504482	CD164 molecule like 2|ficolin 3|synaptotagmin like 1%2C transcript variant X1|transmembrane protein 222%2C transcript variant X3|sphingomyelin phosphodiesterase acid like 3B%2C transcript variant X2|replication protein A2|thymocyte selection associated family member 2%2C transcript variant X1|protein phosphatase 1 regulatory subunit 8|family with sequence similarity 76 member A|interferon alpha i…
2	125413747	126143575	0.08	CD164L2|FCN3|SYTL1|TMEM222|SMPDL3B|RPA2|THEMIS2|PPP1R8|FAM76A|IFI6|AHDC1|GPR3|MAP3K6|WDTC1|STX12|FGR|SLC9A1|WASF2	539662|107131870|527641|614627|518699|507912|507126|282319|535402|512913|522105|540687|614598|789937|505538|516133|317654|504482	CD164 molecule like 2|ficolin 3|synaptotagmin like 1%2C transcript variant X1|transmembrane protein 222%2C transcript variant X3|sphingomyelin phosphodiesterase acid like 3B%2C transcript variant X2|replication protein A2|thymocyte selection associated family member 2%2C transcript variant X1|protein phosphatase 1 regulatory subunit 8|family with sequence similarity 76 member A|interferon alpha i…
2	125413835	126144000	0.08	CD164L2|FCN3|SYTL1|TMEM222|SMPDL3B|RPA2|THEMIS2|PPP1R8|FAM76A|IFI6|AHDC1|GPR3|MAP3K6|WDTC1|STX12|FGR|SLC9A1|WASF2	539662|107131870|527641|614627|518699|507912|507126|282319|535402|512913|522105|540687|614598|789937|505538|516133|317654|504482	CD164 molecule like 2|ficolin 3|synaptotagmin like 1%2C transcript variant X1|transmembrane protein 222%2C transcript variant X3|sphingomyelin phosphodiesterase acid like 3B%2C transcript variant X2|replication protein A2|thymocyte selection associated family member 2%2C transcript variant X1|protein phosphatase 1 regulatory subunit 8|family with sequence similarity 76 member A|interferon alpha i…
19	42538592	43213338	0.08	LOC107131525|NAGLU|HSD17B1|COASY|PSMC3IP|TUBG2|CCR10|RAMP2|VPS25|CNTD1|AOC2|SAO|RUNDC1|RPL27|VAT1|LOC100335845|MLX|RETREG3|TUBG1|CNTNAP1|EZH1|WNK4|COA3|BECN1|AOC3|LOC100138645|G6PC|AARSD1|IFI35|RND2|NBR1|TMEM106A|ATP6V0A1|PLEKHH3|PSME3|BRCA1	107131525|789125|353107|614728|508530|540216|539108|504230|534750|100847608|100336082|789307|539525|404137|510698|100335845|508531|789163|541101|540997|533087|100849076|539832|527278|281002|100138645|538710|100125882|510697|510699|515032|508269|286768|541100|100336105|353120	uncharacterized LOC107131525|N-acetyl-alpha-glucosaminidase|hydroxysteroid 17-beta dehydrogenase 1|Coenzyme A synthase%2C transcript variant X1|PSMC3 interacting protein|tubulin%2C gamma 2|C-C motif chemokine receptor 10|receptor activity modifying protein 2|vacuolar protein sorting 25 homolog|cyclin N-terminal domain containing 1|amine oxidase%2C copper containing 2|amine oxidase%2C copper conta…
18	13896659	14701931	0.08	MVD|SNAI3|CTU2|CDT1|APRT|TRAPPC2L|SLC22A31|RPL13|CPNE7|CHMP1A|CDK10|SPATA2L|VPS9D1|RNF166|PIEZO1|PABPN1L|CBFA2T3|ACSF3|CDH15|SPG7|DPEP1|SPATA33|ZNF276|FANCA|SPIRE2|TCF25|GALNS|ANKRD11	509958|526694|614194|519016|519017|509955|508534|508221|515424|789414|615171|618368|514538|614210|789183|617429|523815|509209|522202|515269|514685|100848931|513761|618375|518761|100848970|515809|532856	mevalonate diphosphate decarboxylase|snail family transcriptional repressor 3|cytosolic thiouridylase subunit 2|chromatin licensing and DNA replication factor 1|adenine phosphoribosyltransferase|trafficking protein particle complex 2 like|solute carrier family 22 member 31%2C transcript variant X4|ribosomal protein L13|copine 7|charged multivesicular body protein 1A|cyclin dependent kinase 10%2C …
16	40781649	41478315	0.08	TNFSF4|AADACL4|DHRS3|VPS13D	539800|529424|281482|540683	TNF superfamily member 4|arylacetamide deacetylase like 4|dehydrogenase/reductase 3%2C transcript variant X2|vacuolar protein sorting 13 homolog D%2C transcript variant X10
11	60928747	61666773	0.08	TMEM17|OTX1|EHBP1	514758|540628|100300164	transmembrane protein 17|orthodenticle homeobox 1|EH domain binding protein 1%2C transcript variant X10
11	61404119	62117246	0.08	OTX1|MDH1|EHBP1|WDPCP	540628|535182|100300164|527992	orthodenticle homeobox 1|malate dehydrogenase 1%2C transcript variant 1|EH domain binding protein 1%2C transcript variant X10|WD repeat containing planar cell polarity effector%2C transcript variant X6
11	94048159	94611806	0.08	GPR21|LOC107132958|RC3H2|ZBTB6|ZBTB26|CRB2|RABGAP1|DENND1A|STRBP	519193|107132958|783330|540218|100848248|786516|519260|514134|516282	G protein-coupled receptor 21|uncharacterized LOC107132958|ring finger and CCCH-type domains 2%2C transcript variant X6|zinc finger and BTB domain containing 6|zinc finger and BTB domain containing 26%2C transcript variant X1|crumbs 2%2C cell polarity complex component|RAB GTPase activating protein 1%2C transcript variant X7|DENN domain containing 1A%2C transcript variant X4|spermatid perinuclear…
10	21370693	21965373	0.08	JPH4|THTPA|IL25|BCL2L2|CEBPE|LMLN2|C10H14orf119|PSMB11|AJUBA|REM2|AP1G2|ZFHX2|NGDN|MYH6|CMTM5|EFS|SLC22A17|PABPN1|PPP1R3E|RNF212B|SLC7A8|ACIN1|CDH24|PSMB5|C10H14orf93|PRMT5|RBM23|LRP10|MYH7|HOMEZ|HAUS4	781073|282090|526816|767601|534346|112448543|100296216|538873|519937|531597|100126076|539758|539602|100296004|510145|508559|539848|282298|527187|101905955|536818|534600|535046|534640|506904|515594|513711|515494|282714|614181|614307	junctophilin 4|thiamine triphosphatase|interleukin 25%2C transcript variant X1|BCL2 like 2|CCAAT enhancer binding protein epsilon|leishmanolysin like peptidase 2|chromosome 10 C14orf119 homolog|proteasome subunit beta 11|ajuba LIM protein%2C transcript variant X1|RRAD and GEM like GTPase 2|adaptor related protein complex 1 subunit gamma 2%2C transcript variant X6|zinc finger homeobox 2%2C transcr…
10	21449147	21970132	0.08	IL25|BCL2L2|CEBPE|LMLN2|C10H14orf119|PSMB11|AJUBA|REM2|NGDN|MYH6|CMTM5|EFS|SLC22A17|PABPN1|PPP1R3E|RNF212B|SLC7A8|ACIN1|CDH24|PSMB5|C10H14orf93|PRMT5|RBM23|LRP10|MMP14|MYH7|HOMEZ|HAUS4	526816|767601|534346|112448543|100296216|538873|519937|531597|539602|100296004|510145|508559|539848|282298|527187|101905955|536818|534600|535046|534640|506904|515594|513711|515494|281915|282714|614181|614307	interleukin 25%2C transcript variant X1|BCL2 like 2|CCAAT enhancer binding protein epsilon|leishmanolysin like peptidase 2|chromosome 10 C14orf119 homolog|proteasome subunit beta 11|ajuba LIM protein%2C transcript variant X1|RRAD and GEM like GTPase 2|neuroguidin|myosin%2C heavy chain 6%2C cardiac muscle%2C alpha|CKLF like MARVEL transmembrane domain containing 5|embryonal Fyn-associated substrat…
3	49710621	50662655	0.08	LOC112445988|RPL5|DR1|TMED5|BCAR3|FNBP1L|CCDC18|FAM69A|MTF2	112445988|515238|613828|534351|506231|616665|540863|541171|615211	cyclin-K-like|ribosomal protein L5|down-regulator of transcription 1|transmembrane p24 trafficking protein 5|BCAR3%2C NSP family adaptor protein%2C transcript variant X8|formin binding protein 1 like%2C transcript variant X1|coiled-coil domain containing 18%2C transcript variant X7|family with sequence similarity 69 member A|metal response element binding transcription factor 2
3	51298527	52105387	0.08	EPHX4|BRDT|CDC7|BTBD8|TGFBR3|HFM1	524246|523971|516094|520456|784894|505814	epoxide hydrolase 4%2C transcript variant 1|bromodomain testis associated|cell division cycle 7%2C transcript variant X2|BTB (POZ) domain containing 8|transforming growth factor beta receptor 3%2C transcript variant X3|HFM1%2C ATP dependent DNA helicase homolog
19	25751073	26975392	0.08	MIS12|DERL2|RPAIN|ZNF232|INCA1|LOC100848357|SPAG7|PFN1|RNF167|SLC25A11|CHRNE|C19H17orf107|PLD2|PSMB6|GLTPD2|TM4SF5|ZMYND15|CXCL16|MED11|ALOX15|ALOX12E|C19H17orf49|BCL6B|SLC16A13|SLC16A11|ASGR2|ASGR1|DVL2|GABARAP|CTDNEP1|CLDN7|NLRP1|LOC788205|DHX33|C1QBP|NUP88|SCIMP|ZNF594|KIF1C|CAMTA2|ENO3|GP1BA|MINK1|VMO1|PELP1|ARRB2|ALOX12|RNASEK|CLEC10A|DLG4|ACADVL|PHF23|ELP5|ZFP3|RABEP1	767858|508465|618324|104975019|618287|100848357|515086|513895|616030|282523|281688|100137824|522159|510069|100300004|511869|539735|511671|511672|282139|787450|512885|100138731|538855|618274|531519|509121|614312|327715|509192|512975|528166|788205|528151|518321|504786|100848290|107131511|514928|100859923|540303|504977|519558|526730|787413|281638|407169|512886|514833|100137840|282130|539774|512976|5…	MIS12%2C kinetochore complex component|derlin 2%2C transcript variant X2|RPA interacting protein%2C transcript variant X1|zinc finger protein 232|inhibitor of CDK%2C cyclin A1 interacting protein 1%2C transcript variant X3|uncharacterized LOC100848357%2C transcript variant 1|sperm associated antigen 7|profilin 1|ring finger protein 167|solute carrier family 25 member 11|cholinergic receptor nicot…
17	54000666	54522175	0.08	VPS29|ANAPC7|ARPC3|GPN3|FAM216A|PPTC7|TCTN1|IFT81|P2RX7|ATP2A2|RAD9B|HVCN1	513840|535072|506596|506597|616613|525355|510513|519602|286814|540568|616597|616570	VPS29%2C retromer complex component|anaphase promoting complex subunit 7|actin related protein 2/3 complex subunit 3|GPN-loop GTPase 3|family with sequence similarity 216 member A|PTC7 protein phosphatase homolog|tectonic family member 1%2C transcript variant X4|intraflagellar transport 81%2C transcript variant X4|purinergic receptor P2X 7|ATPase sarcoplasmic/endoplasmic reticulum Ca2+ transporti…
16	39188515	40185888	0.08	PIGC|C16H1orf105|FASLG|METTL13|SUCO|DNM3	510483|616962|407111|538472|520588|506315	phosphatidylinositol glycan anchor biosynthesis class C%2C transcript variant X1|chromosome 16 C1orf105 homolog%2C transcript variant X3|Fas ligand|methyltransferase like 13%2C transcript variant X1|SUN domain containing ossification factor%2C transcript variant X7|dynamin 3%2C transcript variant X3
16	80124788	80659814	0.08	UBE2T|PTPN7|ARL8A|GPR37L1|LOC100847861|ELF3|SHISA4|LOC112441884|LOC100300760|RNPEP|TIMM17A|LMOD1|SYT2|PPP1R12B|LGR6|LOC104974553|IPO9|NAV1	505314|614077|101906089|527572|100847861|508503|617754|112441884|100300760|282040|509797|532090|100300626|107131237|100336662|104974553|515804|531974	ubiquitin conjugating enzyme E2 T|protein tyrosine phosphatase%2C non-receptor type 7|ADP ribosylation factor like GTPase 8A|G protein-coupled receptor 37 like 1|uncharacterized LOC100847861%2C transcript variant X4|E74 like ETS transcription factor 3|shisa family member 4|uncharacterized LOC112441884|receptor-type tyrosine-protein phosphatase V%2C transcript variant X1|arginyl aminopeptidase|tra…
13	33871357	34630598	0.08	ZEB1|ZNF438|SVIL	535183|510512|281509	zinc finger E-box binding homeobox 1|zinc finger protein 438%2C transcript variant X13|supervillin
13	61269687	61786726	0.08	FOXS1|DUSP15|BCL2L1|MYLK2|LOC618409|TTLL9|PDRG1|XKR7|CCM2L|TM9SF4|PLAGL2|POFUT1|KIF3B|TPX2|HCK	540142|618412|282152|533378|618409|529246|768241|518090|525479|533562|522566|360194|508404|507226|280814	forkhead box S1|dual specificity phosphatase 15%2C transcript variant X2|BCL2 like 1%2C transcript variant X3|myosin light chain kinase 2%2C transcript variant X2|interferon regulatory factor 4|tubulin tyrosine ligase like 9%2C transcript variant X1|p53 and DNA damage regulated 1|XK related 7|CCM2 like scaffold protein%2C transcript variant X1|transmembrane 9 superfamily member 4%2C transcript va…
11	60929287	61814993	0.08	TMEM17|OTX1|EHBP1|WDPCP|TMEM17|OTX1|EHBP1|WDPCP	514758|540628|100300164|527992|514758|540628|100300164|527992	transmembrane protein 17|orthodenticle homeobox 1|EH domain binding protein 1%2C transcript variant X10|WD repeat containing planar cell polarity effector%2C transcript variant X6|transmembrane protein 17|orthodenticle homeobox 1|EH domain binding protein 1%2C transcript variant X10|WD repeat containing planar cell polarity effector%2C transcript variant X6
11	60929287	61814993	0.08	TMEM17|OTX1|EHBP1|WDPCP|TMEM17|OTX1|EHBP1|WDPCP	514758|540628|100300164|527992|514758|540628|100300164|527992	transmembrane protein 17|orthodenticle homeobox 1|EH domain binding protein 1%2C transcript variant X10|WD repeat containing planar cell polarity effector%2C transcript variant X6|transmembrane protein 17|orthodenticle homeobox 1|EH domain binding protein 1%2C transcript variant X10|WD repeat containing planar cell polarity effector%2C transcript variant X6
11	60943370	61814993	0.08	TMEM17|OTX1|EHBP1|WDPCP	514758|540628|100300164|527992	transmembrane protein 17|orthodenticle homeobox 1|EH domain binding protein 1%2C transcript variant X10|WD repeat containing planar cell polarity effector%2C transcript variant X6
10	53174019	53764535	0.08	TCF12|ZNF280D	509039|617261	transcription factor 12%2C transcript variant X7|zinc finger protein 280D%2C transcript variant X1
8	37357754	37878423	0.08	KDM4C	535671	lysine demethylase 4C%2C transcript variant X2
3	50459807	52691413	0.08	RPL5|BARHL2|GFI1|GLMN|C3H1orf146|EPHX4|BRDT|CDC7|FAM69A|EVI5|RPAP2|BTBD8|TGFBR3|HFM1|ZNF644	515238|539708|100139952|504211|504212|524246|523971|516094|541171|536706|529184|520456|784894|505814|539923	ribosomal protein L5|BarH like homeobox 2|growth factor independent 1 transcriptional repressor|glomulin%2C FKBP associated protein|chromosome 3 C1orf146 homolog%2C transcript variant X2|epoxide hydrolase 4%2C transcript variant 1|bromodomain testis associated|cell division cycle 7%2C transcript variant X2|family with sequence similarity 69 member A|ecotropic viral integration site 5%2C transcrip…
3	92108578	92803336	0.08	LDLRAD1|TMEM59|LRRC42|DIO1|YIPF1|DMRTB1|TCEANC2|NDC1|GLIS1|HSPB11	784181|509775|534728|782446|511748|516987|539385|616114|541222|616194	low density lipoprotein receptor class A domain containing 1%2C transcript variant X3|transmembrane protein 59|leucine rich repeat containing 42|iodothyronine deiodinase 1|Yip1 domain family member 1|DMRT like family B with proline rich C-terminal 1|transcription elongation factor A N-terminal and central domain containing 2|NDC1 transmembrane nucleoporin|GLIS family zinc finger 1|heat shock prot…
1	85583523	86229300	0.08	DNAJC19|FXR1	513918|536793	DnaJ heat shock protein family (Hsp40) member C19|FMR1 autosomal homolog 1%2C transcript variant X5
1	86109060	86659297	0.08	CCDC39|FXR1|TTC14	534432|536793|512635	coiled-coil domain containing 39|FMR1 autosomal homolog 1%2C transcript variant X5|tetratricopeptide repeat domain 14
22	23763391	24452831	0.08	CNTN4	521772	contactin 4%2C transcript variant X2
18	36792144	37456681	0.08	NQO1|PSMD7|NOB1|WWP2	519632|512456|360191|512457	NAD(P)H quinone dehydrogenase 1|proteasome 26S subunit%2C non-ATPase 7|NIN1 (RPN12) binding protein 1 homolog|WW domain containing E3 ubiquitin protein ligase 2%2C transcript variant X2
18	36801171	37456635	0.08	PSMD7|NOB1|WWP2	512456|360191|512457	proteasome 26S subunit%2C non-ATPase 7|NIN1 (RPN12) binding protein 1 homolog|WW domain containing E3 ubiquitin protein ligase 2%2C transcript variant X2
17	53197387	53704446	0.08	MORN3|LOC101905029|MLXIP|BCL7A|WDR66|PSMD9|HPD|RHOF|TMEM120B|ORAI1|KDM2B|SETD1B	531482|101905029|783217|616240|536738|513315|516058|617894|508790|517688|614487|514102	MORN repeat containing 3|6-pyruvoyl tetrahydrobiopterin synthase-like|MLX interacting protein|BCL tumor suppressor 7A%2C transcript variant X1|WD repeat domain 66|proteasome 26S subunit%2C non-ATPase 9|4-hydroxyphenylpyruvate dioxygenase|ras homolog family member F%2C filopodia associated|transmembrane protein 120B%2C transcript variant X3|ORAI calcium release-activated calcium modulator 1|lysine…
16	6304053	6989863	0.08	LOC101907330|KCNT2|CFH	101907330|781505|280816	uncharacterized LOC101907330|potassium sodium-activated channel subfamily T member 2%2C transcript variant X2|complement factor H
16	39587605	40186255	0.08	PIGC|C16H1orf105|FASLG|SUCO|DNM3	510483|616962|407111|520588|506315	phosphatidylinositol glycan anchor biosynthesis class C%2C transcript variant X1|chromosome 16 C1orf105 homolog%2C transcript variant X3|Fas ligand|SUN domain containing ossification factor%2C transcript variant X7|dynamin 3%2C transcript variant X3
16	40878961	41548396	0.08	AADACL4|TNFRSF1B|DHRS3|VPS13D	529424|338033|281482|540683	arylacetamide deacetylase like 4|TNF receptor superfamily member 1B|dehydrogenase/reductase 3%2C transcript variant X2|vacuolar protein sorting 13 homolog D%2C transcript variant X10
16	49788701	50967767	0.08	ACTRT2|LOC101904409|FAM213B|HES5|PEX10|TMEM52|CALML6|TTC34|MMEL1|PANK4|PLCH2|RER1|SKI|PRKCZ|CFAP74|GNB1|NADK|SLC35E2|PRDM16|MORN1|FAAP20|GABRD	515214|101904409|617001|787633|614539|617403|617412|525122|616991|514589|514590|100125922|506127|286877|617386|281201|513419|527591|100137803|617176|508039|508711	actin related protein T2|uncharacterized LOC101904409|family with sequence similarity 213 member B|hes family bHLH transcription factor 5|peroxisomal biogenesis factor 10|transmembrane protein 52|calmodulin like 6|tetratricopeptide repeat domain 34|membrane metalloendopeptidase like 1|pantothenate kinase 4|phospholipase C eta 2%2C transcript variant X2|retention in endoplasmic reticulum sorting r…
13	33675390	34646312	0.08	ZEB1|ZNF438|SVIL	535183|510512|281509	zinc finger E-box binding homeobox 1|zinc finger protein 438%2C transcript variant X13|supervillin
13	61269687	61869955	0.08	FOXS1|DUSP15|BCL2L1|MYLK2|LOC618409|TTLL9|PDRG1|XKR7|CCM2L|TM9SF4|PLAGL2|POFUT1|KIF3B|TPX2|HCK|ASXL1	540142|618412|282152|533378|618409|529246|768241|518090|525479|533562|522566|360194|508404|507226|280814|522091	forkhead box S1|dual specificity phosphatase 15%2C transcript variant X2|BCL2 like 1%2C transcript variant X3|myosin light chain kinase 2%2C transcript variant X2|interferon regulatory factor 4|tubulin tyrosine ligase like 9%2C transcript variant X1|p53 and DNA damage regulated 1|XK related 7|CCM2 like scaffold protein%2C transcript variant X1|transmembrane 9 superfamily member 4%2C transcript va…
13	61269716	61869922	0.08	FOXS1|DUSP15|BCL2L1|MYLK2|LOC618409|TTLL9|PDRG1|XKR7|CCM2L|TM9SF4|PLAGL2|POFUT1|KIF3B|TPX2|HCK|ASXL1	540142|618412|282152|533378|618409|529246|768241|518090|525479|533562|522566|360194|508404|507226|280814|522091	forkhead box S1|dual specificity phosphatase 15%2C transcript variant X2|BCL2 like 1%2C transcript variant X3|myosin light chain kinase 2%2C transcript variant X2|interferon regulatory factor 4|tubulin tyrosine ligase like 9%2C transcript variant X1|p53 and DNA damage regulated 1|XK related 7|CCM2 like scaffold protein%2C transcript variant X1|transmembrane 9 superfamily member 4%2C transcript va…
10	49204924	49920676	0.08	ICE2|ANXA2|RORA	541255|282689|535597	interactor of little elongation complex ELL subunit 2%2C transcript variant X4|annexin A2%2C transcript variant X1|RAR related orphan receptor A%2C transcript variant X2
10	53117601	53764535	0.08	TCF12|ZNF280D	509039|617261	transcription factor 12%2C transcript variant X7|zinc finger protein 280D%2C transcript variant X1
5	69490224	70045676	0.08	NUAK1|CKAP4|TCP11L2|POLR3B|RFX4	519892|515784|541012|540839|533900	NUAK family kinase 1|cytoskeleton associated protein 4|t-complex 11 like 2|RNA polymerase III subunit B|regulatory factor X4
3	99266386	99844618	0.08	TEX38|DMBX1|CYP4A22|EFCAB14|MOB3C|MKNK1|KNCN|LOC112445890|LOC513210|FAAH|NSUN4|UQCRH|LRRC41|RAD54L|CYP4B1|ATPAF1	784640|540714|516085|512180|614275|525647|100139285|112445890|513210|540007|618779|613899|337889|100140639|540149|505430	testis expressed 38|diencephalon/mesencephalon homeobox 1|cytochrome P450%2C family 4%2C subfamily A%2C polypeptide 22%2C transcript variant X3|EF-hand calcium binding domain 14%2C transcript variant X1|MOB kinase activator 3C|MAP kinase interacting serine/threonine kinase 1%2C transcript variant X3|kinocilin|uncharacterized LOC112445890|fatty acid amide hydrolase-like%2C transcript variant X1|fa…
2	88231254	88751616	0.08	HIST2H3D|C2H2orf69|TYW5|MAIP1|FTCDNL1	531990|535735|539498|510566|613365	histone cluster 2%2C H3d|chromosome 2 C2orf69 homolog|tRNA-yW synthesizing protein 5%2C transcript variant X2|matrix AAA peptidase interacting protein 1|formiminotransferase cyclodeaminase N-terminal like%2C transcript variant X4
1	85648205	86659297	0.08	DNAJC19|CCDC39|FXR1|TTC14	513918|534432|536793|512635	DnaJ heat shock protein family (Hsp40) member C19|coiled-coil domain containing 39|FMR1 autosomal homolog 1%2C transcript variant X5|tetratricopeptide repeat domain 14
1	85649492	86682666	0.08	DNAJC19|CCDC39|FXR1|TTC14	513918|534432|536793|512635	DnaJ heat shock protein family (Hsp40) member C19|coiled-coil domain containing 39|FMR1 autosomal homolog 1%2C transcript variant X5|tetratricopeptide repeat domain 14
20	32194529	32939337	0.08	FBXO4|C20H5orf51|OXCT1	534852|112443003|535804	F-box protein 4%2C transcript variant X1|chromosome 20 C5orf51 homolog%2C transcript variant X1|3-oxoacid CoA-transferase 1
19	25970364	26539480	0.08	MIS12|DERL2|RPAIN|ZNF232|INCA1|LOC100848357|SPAG7|PFN1|RNF167|SLC25A11|CHRNE|C19H17orf107|NLRP1|LOC788205|DHX33|C1QBP|NUP88|SCIMP|ZNF594|KIF1C|CAMTA2|ENO3|GP1BA|MINK1|ZFP3|RABEP1	767858|508465|618324|104975019|618287|100848357|515086|513895|616030|282523|281688|100137824|528166|788205|528151|518321|504786|100848290|107131511|514928|100859923|540303|504977|519558|538648|504785	MIS12%2C kinetochore complex component|derlin 2%2C transcript variant X2|RPA interacting protein%2C transcript variant X1|zinc finger protein 232|inhibitor of CDK%2C cyclin A1 interacting protein 1%2C transcript variant X3|uncharacterized LOC100848357%2C transcript variant 1|sperm associated antigen 7|profilin 1|ring finger protein 167|solute carrier family 25 member 11|cholinergic receptor nicot…
19	33213738	34011471	0.08	UBB|TRPV2|CENPV|TTC19|ZSWIM7|ADORA2B|AKAP10|ALDH3A1|SLC47A2|ALDH3A2|SLC47A1|PIGL|NCOR1|ULK2|SPECC1	281370|507664|521064|789903|514094|529760|513802|281617|506648|513967|616474|507080|507663|618601|506538	ubiquitin B|transient receptor potential cation channel subfamily V member 2|centromere protein V%2C transcript variant X3|tetratricopeptide repeat domain 19%2C transcript variant X6|zinc finger SWIM-type containing 7|adenosine A2b receptor|A-kinase anchoring protein 10|aldehyde dehydrogenase 3 family member A1|solute carrier family 47 member 2|aldehyde dehydrogenase 3 family member A2|solute car…
17	53880597	54522175	0.08	VPS29|CAMKK2|P2RX4|ANAPC7|ARPC3|GPN3|FAM216A|PPTC7|TCTN1|IFT81|P2RX7|ATP2A2|RAD9B|HVCN1	513840|509084|338036|535072|506596|506597|616613|525355|510513|519602|286814|540568|616597|616570	VPS29%2C retromer complex component|calcium/calmodulin dependent protein kinase kinase 2|purinergic receptor P2X 4|anaphase promoting complex subunit 7|actin related protein 2/3 complex subunit 3|GPN-loop GTPase 3|family with sequence similarity 216 member A|PTC7 protein phosphatase homolog|tectonic family member 1%2C transcript variant X4|intraflagellar transport 81%2C transcript variant X4|puri…
16	40972537	41542374	0.08	AADACL4|TNFRSF1B|DHRS3|VPS13D	529424|338033|281482|540683	arylacetamide deacetylase like 4|TNF receptor superfamily member 1B|dehydrogenase/reductase 3%2C transcript variant X2|vacuolar protein sorting 13 homolog D%2C transcript variant X10
14	30786413	31512999	0.08	MYBL1|VCPIP1|SGK3|TCF24|PPP1R42|ARFGEF1|MCMDC2|COPS5|CSPP1	338034|539643|504480|617563|506058|281022|528249|507179|524180	MYB proto-oncogene like 1|valosin containing protein interacting protein 1|serum/glucocorticoid regulated kinase family%2C member 3|transcription factor 24|protein phosphatase 1 regulatory subunit 42%2C transcript variant X1|ADP ribosylation factor guanine nucleotide exchange factor 1|minichromosome maintenance domain containing 2|COP9 signalosome subunit 5%2C transcript variant X2|centrosome and…
14	30804065	31513085	0.08	MYBL1|VCPIP1|SGK3|TCF24|PPP1R42|ARFGEF1|MCMDC2|COPS5|CSPP1	338034|539643|504480|617563|506058|281022|528249|507179|524180	MYB proto-oncogene like 1|valosin containing protein interacting protein 1|serum/glucocorticoid regulated kinase family%2C member 3|transcription factor 24|protein phosphatase 1 regulatory subunit 42%2C transcript variant X1|ADP ribosylation factor guanine nucleotide exchange factor 1|minichromosome maintenance domain containing 2|COP9 signalosome subunit 5%2C transcript variant X2|centrosome and…
13	31433275	32307792	0.08	VIM|HACD1|TMEM236|TRDMT1|ST8SIA6|STAM|MRC1|CUBN	280955|615191|520412|353353|494116|512734|787578|523202	vimentin|3-hydroxyacyl-CoA dehydratase 1%2C transcript variant X1|transmembrane protein 236|tRNA aspartic acid methyltransferase 1|ST8 alpha-N-acetyl-neuraminide alpha-2%2C8-sialyltransferase 6|signal transducing adaptor molecule|mannose receptor C-type 1%2C transcript variant X2|cubilin
12	28162255	28742313	0.08	N4BP2L1|BRCA2|N4BP2L2|ZAR1L|PDS5B	616069|507069|541201|616037|533890	NEDD4 binding protein 2 like 1|BRCA2%2C DNA repair associated%2C transcript variant X4|NEDD4 binding protein 2 like 2%2C transcript variant X2|zygote arrest 1 like|PDS5 cohesin associated factor B%2C transcript variant X1
8	57321604	58237648	0.08	LOC112447808|TLE1|LOC107132697|LOC782251	112447808|512888|107132697|782251	spermatogenesis-associated protein 31D3-like|transducin-like enhancer of split 1 (E(sp1) homolog%2C Drosophila)|translation initiation factor IF-2-like|spermatogenesis-associated protein 31D4
3	99358462	99944261	0.08	TEX38|DMBX1|TSPAN1|LOC101902049|EFCAB14|MOB3C|MKNK1|KNCN|LOC112445890|LOC513210|FAAH|NSUN4|UQCRH|LRRC41|RAD54L|CYP4B1|ATPAF1|LURAP1|POMGNT1|PIK3R3	784640|540714|506550|101902049|512180|614275|525647|100139285|112445890|513210|540007|618779|613899|337889|100140639|540149|505430|785028|506551|286865	testis expressed 38|diencephalon/mesencephalon homeobox 1|tetraspanin 1|uncharacterized LOC101902049|EF-hand calcium binding domain 14%2C transcript variant X1|MOB kinase activator 3C|MAP kinase interacting serine/threonine kinase 1%2C transcript variant X3|kinocilin|uncharacterized LOC112445890|fatty acid amide hydrolase-like%2C transcript variant X1|fatty acid amide hydrolase|NOP2/Sun RNA methy…
2	51974009	52545170	0.08	LOC101904069|LOC613677|ZEB2|GTDC1	101904069|613677|539873|534677	uncharacterized LOC101904069|uncharacterized LOC613677%2C transcript variant X1|zinc finger E-box binding homeobox 2|glycosyltransferase like domain containing 1%2C transcript variant X15
1	85184772	86830811	0.08	SOX2|DNAJC19|CCDC39|FXR1|TTC14	784383|513918|534432|536793|512635	SRY-box 2|DnaJ heat shock protein family (Hsp40) member C19|coiled-coil domain containing 39|FMR1 autosomal homolog 1%2C transcript variant X5|tetratricopeptide repeat domain 14
20	70965378	71857807	0.08	SLC6A18|CCDC127|LRRC14B|SLC6A3|CLPTM1L|TERT|SLC6A19|SLC12A7|NKD2|TRIP13|BRD9|LOC104975299|TPPP|CEP72|SLC9A3|EXOC3|AHRR|PDCD6|LPCAT1|LOC617224|SDHA	527659|100125239|100301203|788410|506200|518884|100337416|100337431|789390|506746|615865|104975299|280968|617312|407112|513138|529500|100125927|788450|617224|281480	solute carrier family 6 member 18|coiled-coil domain containing 127|leucine rich repeat containing 14B|solute carrier family 6 member 3|CLPTM1 like%2C transcript variant X1|telomerase reverse transcriptase|solute carrier family 6 member 19|solute carrier family 12 member 7%2C transcript variant X8|naked cuticle homolog 2|thyroid hormone receptor interactor 13%2C transcript variant X2|bromodomain …
19	45921850	46763491	0.08	MYL4|CDC27|ITGB3|LOC112442750|LOC112442751|LOC112442576|MAPT|EFCAB13|LOC107131538|KANSL1	504201|540660|282642|112442750|112442751|112442576|281296|104975105|107131538|535946	myosin light chain 4|cell division cycle 27|integrin subunit beta 3%2C transcript variant X1|uncharacterized LOC112442750|uncharacterized LOC112442751|calmodulin-like|microtubule associated protein tau%2C transcript variant X19|EF-hand calcium binding domain 13|EF-hand calcium-binding domain-containing protein 13-like|KAT8 regulatory NSL complex subunit 1%2C transcript variant X1
17	52951003	53582628	0.08	B3GNT4|VPS33A|DIABLO|LRRC43|MLXIP|BCL7A|WDR66|PSMD9|HPD|RHOF|TMEM120B|ZCCHC8|CLIP1|SETD1B	534619|510197|493999|784978|783217|616240|536738|513315|516058|617894|508790|539598|534624|514102	UDP-GlcNAc:betaGal beta-1%2C3-N-acetylglucosaminyltransferase 4|VPS33A%2C CORVET/HOPS core subunit|diablo IAP-binding mitochondrial protein%2C transcript variant X4|leucine rich repeat containing 43|MLX interacting protein|BCL tumor suppressor 7A%2C transcript variant X1|WD repeat domain 66|proteasome 26S subunit%2C non-ATPase 9|4-hydroxyphenylpyruvate dioxygenase|ras homolog family member F%2C f…
16	41016029	41540471	0.08	AADACL4|TNFRSF1B|DHRS3|VPS13D	529424|338033|281482|540683	arylacetamide deacetylase like 4|TNF receptor superfamily member 1B|dehydrogenase/reductase 3%2C transcript variant X2|vacuolar protein sorting 13 homolog D%2C transcript variant X10
16	49788724	50774206	0.08	ACTRT2|LOC101904409|FAM213B|HES5|PEX10|TTC34|MMEL1|PANK4|PLCH2|RER1|SKI|PRKCZ|CFAP74|PRDM16|MORN1|FAAP20|GABRD	515214|101904409|617001|787633|614539|525122|616991|514589|514590|100125922|506127|286877|617386|100137803|617176|508039|508711	actin related protein T2|uncharacterized LOC101904409|family with sequence similarity 213 member B|hes family bHLH transcription factor 5|peroxisomal biogenesis factor 10|tetratricopeptide repeat domain 34|membrane metalloendopeptidase like 1|pantothenate kinase 4|phospholipase C eta 2%2C transcript variant X2|retention in endoplasmic reticulum sorting receptor 1|SKI proto-oncogene|protein kinase…
15	28703363	29761359	0.08	CD3E|CD3D|ATP5MG|TMEM25|FOXR1|CCDC84|TRAPPC4|SLC37A4|H2AFX|DPAGT1|TMPRSS4|SCN2B|JAML|MPZL3|MPZL2|CD3G|UBE4A|KMT2A|TTC36|IFT46|PHLDB1|TREH|DDX6|BCL9L|UPK2|RPS25|HYOU1|VPS11|HMBS|C2CD2L|HINFP|ABCG4|SMIM35|SCN4B|ARCN1|CXCR5|NLRX1	281054|281053|515696|504393|788135|512413|785345|506423|531733|537812|513343|538722|509575|521837|540423|281055|517544|508330|510592|505579|533996|522889|513906|539340|281569|282052|282295|540381|515614|511966|511965|508443|112441617|538100|533078|497021|539974	CD3e molecule|CD3d molecule|ATP synthase membrane subunit g|transmembrane protein 25|forkhead box R1|coiled-coil domain containing 84|trafficking protein particle complex 4%2C transcript variant X1|solute carrier family 37 member 4%2C transcript variant 1|H2A histone family%2C member X|dolichyl-phosphate N-acetylglucosaminephosphotransferase 1%2C transcript variant X2|transmembrane serine proteas…
14	30720065	31528764	0.08	ADHFE1|VXN|MYBL1|VCPIP1|SGK3|TCF24|PPP1R42|ARFGEF1|MCMDC2|COPS5|CSPP1	507711|617724|338034|539643|504480|617563|506058|281022|528249|507179|524180	alcohol dehydrogenase%2C iron containing 1%2C transcript variant X1|vexin|MYB proto-oncogene like 1|valosin containing protein interacting protein 1|serum/glucocorticoid regulated kinase family%2C member 3|transcription factor 24|protein phosphatase 1 regulatory subunit 42%2C transcript variant X1|ADP ribosylation factor guanine nucleotide exchange factor 1|minichromosome maintenance domain conta…
14	30720065	31512999	0.08	ADHFE1|VXN|MYBL1|VCPIP1|SGK3|TCF24|PPP1R42|ARFGEF1|MCMDC2|COPS5|CSPP1|ADHFE1|VXN|MYBL1|VCPIP1|SGK3|TCF24|PPP1R42|ARFGEF1|MCMDC2|COPS5|CSPP1|ADHFE1|VXN|MYBL1|VCPIP1|SGK3|TCF24|PPP1R42|ARFGEF1|MCMDC2|COPS5|CSPP1	507711|617724|338034|539643|504480|617563|506058|281022|528249|507179|524180|507711|617724|338034|539643|504480|617563|506058|281022|528249|507179|524180|507711|617724|338034|539643|504480|617563|506058|281022|528249|507179|524180	alcohol dehydrogenase%2C iron containing 1%2C transcript variant X1|vexin|MYB proto-oncogene like 1|valosin containing protein interacting protein 1|serum/glucocorticoid regulated kinase family%2C member 3|transcription factor 24|protein phosphatase 1 regulatory subunit 42%2C transcript variant X1|ADP ribosylation factor guanine nucleotide exchange factor 1|minichromosome maintenance domain conta…
14	30720065	31512999	0.08	ADHFE1|VXN|MYBL1|VCPIP1|SGK3|TCF24|PPP1R42|ARFGEF1|MCMDC2|COPS5|CSPP1|ADHFE1|VXN|MYBL1|VCPIP1|SGK3|TCF24|PPP1R42|ARFGEF1|MCMDC2|COPS5|CSPP1|ADHFE1|VXN|MYBL1|VCPIP1|SGK3|TCF24|PPP1R42|ARFGEF1|MCMDC2|COPS5|CSPP1	507711|617724|338034|539643|504480|617563|506058|281022|528249|507179|524180|507711|617724|338034|539643|504480|617563|506058|281022|528249|507179|524180|507711|617724|338034|539643|504480|617563|506058|281022|528249|507179|524180	alcohol dehydrogenase%2C iron containing 1%2C transcript variant X1|vexin|MYB proto-oncogene like 1|valosin containing protein interacting protein 1|serum/glucocorticoid regulated kinase family%2C member 3|transcription factor 24|protein phosphatase 1 regulatory subunit 42%2C transcript variant X1|ADP ribosylation factor guanine nucleotide exchange factor 1|minichromosome maintenance domain conta…
14	30720065	31512999	0.08	ADHFE1|VXN|MYBL1|VCPIP1|SGK3|TCF24|PPP1R42|ARFGEF1|MCMDC2|COPS5|CSPP1|ADHFE1|VXN|MYBL1|VCPIP1|SGK3|TCF24|PPP1R42|ARFGEF1|MCMDC2|COPS5|CSPP1|ADHFE1|VXN|MYBL1|VCPIP1|SGK3|TCF24|PPP1R42|ARFGEF1|MCMDC2|COPS5|CSPP1	507711|617724|338034|539643|504480|617563|506058|281022|528249|507179|524180|507711|617724|338034|539643|504480|617563|506058|281022|528249|507179|524180|507711|617724|338034|539643|504480|617563|506058|281022|528249|507179|524180	alcohol dehydrogenase%2C iron containing 1%2C transcript variant X1|vexin|MYB proto-oncogene like 1|valosin containing protein interacting protein 1|serum/glucocorticoid regulated kinase family%2C member 3|transcription factor 24|protein phosphatase 1 regulatory subunit 42%2C transcript variant X1|ADP ribosylation factor guanine nucleotide exchange factor 1|minichromosome maintenance domain conta…
14	30720065	31528764	0.08	ADHFE1|VXN|MYBL1|VCPIP1|SGK3|TCF24|PPP1R42|ARFGEF1|MCMDC2|COPS5|CSPP1	507711|617724|338034|539643|504480|617563|506058|281022|528249|507179|524180	alcohol dehydrogenase%2C iron containing 1%2C transcript variant X1|vexin|MYB proto-oncogene like 1|valosin containing protein interacting protein 1|serum/glucocorticoid regulated kinase family%2C member 3|transcription factor 24|protein phosphatase 1 regulatory subunit 42%2C transcript variant X1|ADP ribosylation factor guanine nucleotide exchange factor 1|minichromosome maintenance domain conta…
14	30782466	31528764	0.08	MYBL1|VCPIP1|SGK3|TCF24|PPP1R42|ARFGEF1|MCMDC2|COPS5|CSPP1	338034|539643|504480|617563|506058|281022|528249|507179|524180	MYB proto-oncogene like 1|valosin containing protein interacting protein 1|serum/glucocorticoid regulated kinase family%2C member 3|transcription factor 24|protein phosphatase 1 regulatory subunit 42%2C transcript variant X1|ADP ribosylation factor guanine nucleotide exchange factor 1|minichromosome maintenance domain containing 2|COP9 signalosome subunit 5%2C transcript variant X2|centrosome and…
14	30786157	31528764	0.08	MYBL1|VCPIP1|SGK3|TCF24|PPP1R42|ARFGEF1|MCMDC2|COPS5|CSPP1	338034|539643|504480|617563|506058|281022|528249|507179|524180	MYB proto-oncogene like 1|valosin containing protein interacting protein 1|serum/glucocorticoid regulated kinase family%2C member 3|transcription factor 24|protein phosphatase 1 regulatory subunit 42%2C transcript variant X1|ADP ribosylation factor guanine nucleotide exchange factor 1|minichromosome maintenance domain containing 2|COP9 signalosome subunit 5%2C transcript variant X2|centrosome and…
14	64428153	65399757	0.08	MGC148714|OSR2|VPS13B	614700|508692|512656	cytochrome c oxidase subunit 6C|odd-skipped related transciption factor 2|vacuolar protein sorting 13 homolog B%2C transcript variant X17
11	60830831	61814993	0.08	TMEM17|OTX1|EHBP1|WDPCP	514758|540628|100300164|527992	transmembrane protein 17|orthodenticle homeobox 1|EH domain binding protein 1%2C transcript variant X10|WD repeat containing planar cell polarity effector%2C transcript variant X6
11	61983655	62512147	0.08	MDH1|UGP2|VPS54|WDPCP	535182|281565|783762|527992	malate dehydrogenase 1%2C transcript variant 1|UDP-glucose pyrophosphorylase 2%2C transcript variant X5|VPS54%2C GARP complex subunit%2C transcript variant X4|WD repeat containing planar cell polarity effector%2C transcript variant X6
10	53174019	53860008	0.08	TCF12|ZNF280D|MNS1	509039|617261|532884	transcription factor 12%2C transcript variant X7|zinc finger protein 280D%2C transcript variant X1|meiosis specific nuclear structural 1
10	58438846	59167603	0.08	LOC101905723|LEO1|LYSMD2|SCG3|TMOD3|TMOD2|DMXL2|GLDN|CYP19A1	101905723|507524|511013|525941|533257|532085|782535|781681|281740	RNA polymerase-associated protein LEO1-like%2C transcript variant X3|LEO1 homolog%2C Paf1/RNA polymerase II complex component|LysM domain containing 2|secretogranin III%2C transcript variant X2|tropomodulin 3|tropomodulin 2|Dmx like 2%2C transcript variant X5|gliomedin%2C transcript variant X3|cytochrome P450%2C family 19%2C subfamily A%2C polypeptide 1
9	44987561	45582243	0.08	LIN28B|HACE1	112448101|527565	lin-28 homolog B|HECT domain and ankyrin repeat containing E3 ubiquitin protein ligase 1%2C transcript variant X7
8	57249129	58175550	0.08	LOC112447808|TLE1|LOC107132697|LOC782251	112447808|512888|107132697|782251	spermatogenesis-associated protein 31D3-like|transducin-like enhancer of split 1 (E(sp1) homolog%2C Drosophila)|translation initiation factor IF-2-like|spermatogenesis-associated protein 31D4
8	57602699	58287138	0.08	LOC112447808|TLE1|LOC107132697|LOC782251	112447808|512888|107132697|782251	spermatogenesis-associated protein 31D3-like|transducin-like enhancer of split 1 (E(sp1) homolog%2C Drosophila)|translation initiation factor IF-2-like|spermatogenesis-associated protein 31D4
8	61128590	61755273	0.08	GRHPR|TOMM5|ZBTB5|POLR1E|FBXO10|PAX5|ZCCHC7	504764|615897|518910|511587|781854|538371|511821	glyoxylate and hydroxypyruvate reductase|translocase of outer mitochondrial membrane 5|zinc finger and BTB domain containing 5|RNA polymerase I subunit E|F-box protein 10|paired box 5%2C transcript variant X2|zinc finger CCHC-type containing 7%2C transcript variant X10
7	20168413	20695458	0.08	RAX2|MRPL54|HMG20B|MFSD12|DOHH|SMIM24|LOC618071|S1PR4|ZFR2|MATK|APBA3|TJP3|PIP5K1C|TBXA2R|GIPC3|C7H19orf71|FZR1|NCLN|GNA15|CACTIN|NFIC|CELF5	359713|511926|507723|112447369|526521|510079|618071|539534|618380|504668|511925|407100|508819|538783|618265|768023|530333|531802|532029|112447365|553098|532293	retina and anterior neural fold homeobox 2|mitochondrial ribosomal protein L54%2C transcript variant X1|high mobility group 20B|major facilitator superfamily domain containing 12%2C transcript variant X3|deoxyhypusine hydroxylase|small integral membrane protein 24|uncharacterized LOC618071|sphingosine-1-phosphate receptor 4|zinc finger RNA binding protein 2%2C transcript variant X4|megakaryocyte-…
5	34088927	34744372	0.08	SCAF11|ARID2	538632|517876	SR-related CTD associated factor 11%2C transcript variant X4|AT-rich interaction domain 2
5	65857647	66435925	0.08	PMCH|WASHC3|PARPBP|NUP37|IGF1	508013|613720|615510|100139879|281239	pro-melanin concentrating hormone|WASH complex subunit 3|PARP1 binding protein%2C transcript variant X1|nucleoporin 37|insulin like growth factor 1%2C transcript variant X4
5	69715501	70694920	0.08	TMEM263|CRY1|POLR3B|RFX4|RIC8B|BTBD11|MTERF2	539347|535947|540839|533900|522873|539986|782988	transmembrane protein 263|cryptochrome circadian regulator 1|RNA polymerase III subunit B|regulatory factor X4|RIC8 guanine nucleotide exchange factor B%2C transcript variant X6|BTB domain containing 11%2C transcript variant X4|mitochondrial transcription termination factor 2
4	76462431	76964148	0.08	PURB|TMED4|RAMP3|TBRG4|CCM2|MYO1G|H2AFV|PPIA|ZMIZ2|LOC112446406|DDX56|NPC1L1|OGDH|NUDCD3|NACAD	504276|508729|613547|767855|506450|516513|613618|281418|537266|112446406|508728|539550|534599|533678|531208	purine rich element binding protein B|transmembrane p24 trafficking protein 4|receptor activity modifying protein 3|transforming growth factor beta regulator 4%2C transcript variant X1|CCM2 scaffold protein%2C transcript variant X6|myosin IG%2C transcript variant X2|H2A histone family%2C member V|peptidylprolyl isomerase A|zinc finger MIZ-type containing 2%2C transcript variant X1|2-oxoglutarate …
3	92045854	92801945	0.08	LDLRAD1|CYB5RL|CDCP2|TMEM59|LRRC42|DIO1|YIPF1|DMRTB1|TCEANC2|NDC1|GLIS1|HSPB11	784181|526748|516320|509775|534728|782446|511748|516987|539385|616114|541222|616194	low density lipoprotein receptor class A domain containing 1%2C transcript variant X3|cytochrome b5 reductase-like%2C transcript variant X8|CUB domain containing protein 2|transmembrane protein 59|leucine rich repeat containing 42|iodothyronine deiodinase 1|Yip1 domain family member 1|DMRT like family B with proline rich C-terminal 1|transcription elongation factor A N-terminal and central domain…
2	88034075	88811993	0.08	HIST2H3D|C2H2orf69|TYW5|MAIP1|SATB2|FTCDNL1	531990|535735|539498|510566|541192|613365	histone cluster 2%2C H3d|chromosome 2 C2orf69 homolog|tRNA-yW synthesizing protein 5%2C transcript variant X2|matrix AAA peptidase interacting protein 1|SATB homeobox 2|formiminotransferase cyclodeaminase N-terminal like%2C transcript variant X4
1	85399247	86830811	0.08	DNAJC19|CCDC39|FXR1|TTC14	513918|534432|536793|512635	DnaJ heat shock protein family (Hsp40) member C19|coiled-coil domain containing 39|FMR1 autosomal homolog 1%2C transcript variant X5|tetratricopeptide repeat domain 14
1	106905066	107792391	0.08	C1H3orf80|IL12A|TRIM59|SMC4|LOC511229|IFT80|KPNA4|SCHIP1	100847848|281856|540154|353350|511229|513583|535090|535716	chromosome 1 C3orf80 homolog|interleukin 12A|tripartite motif containing 59|structural maintenance of chromosomes 4%2C transcript variant X2|uncharacterized LOC511229|intraflagellar transport 80%2C transcript variant X4|karyopherin subunit alpha 4|schwannomin interacting protein 1%2C transcript variant X3
20	71094973	71649702	0.08	SLC6A18|SLC6A3|CLPTM1L|TERT|SLC6A19|SLC12A7|NKD2|TRIP13|BRD9|LOC104975299|TPPP|CEP72|SLC9A3|EXOC3|LOC617224	527659|788410|506200|518884|100337416|100337431|789390|506746|615865|104975299|280968|617312|407112|513138|617224	solute carrier family 6 member 18|solute carrier family 6 member 3|CLPTM1 like%2C transcript variant X1|telomerase reverse transcriptase|solute carrier family 6 member 19|solute carrier family 12 member 7%2C transcript variant X8|naked cuticle homolog 2|thyroid hormone receptor interactor 13%2C transcript variant X2|bromodomain containing 9%2C transcript variant X1|uncharacterized LOC104975299%2C…
19	38534540	40528497	0.08	SCRN2|LRRC46|EPOP|CISD3|PSMB3|CWC25|C19H17orf98|RPL23|RPL19|NEUROD2|PNMT|MIEN1|ORMDL3|CSF3|NR1D1|SP6|MRPL10|OSBPL7|TBX21|TBKBP1|KPNB1|NPEPPS|MRPL45|GPR179|SOCS7|PCGF2|PIP4K2B|LASP1|FBXO47|PLXDC1|ARL5C|CACNB1|FBXL20|CDK12|PPP1R1B|STARD3|TCAP|PGAP3|ERBB2|IKZF3|ZPBP2|GSDMB|LRRC3C|GSDMA|PSMD3|MSL1|CASC3|RAPGEFL1|SP2|ARHGAP23|SRCIN1|MLLT6|STAC2|GRB7|MED24|THRA|WIPF2|MED1	515013|780880|100296460|618350|533874|512527|616773|504876|510615|528817|281413|505710|615368|281096|768225|540288|515014|508936|538933|785603|507804|534122|511479|787335|540586|505147|539211|532851|613655|536989|787781|327703|511007|511513|282459|511267|513257|513258|505709|540676|514334|509296|618432|618583|504937|787839|531673|618568|534403|523030|535629|538601|536456|508847|504613|532621|6168…	secernin 2|leucine rich repeat containing 46|elongin BC and polycomb repressive complex 2 associated protein|CDGSH iron sulfur domain 3|proteasome subunit beta 3|CWC25 spliceosome associated protein homolog|chromosome 19 C17orf98 homolog|ribosomal protein L23|ribosomal protein L19|neuronal differentiation 2|phenylethanolamine N-methyltransferase|migration and invasion enhancer 1|ORMDL sphingolipi…
18	10687112	11356189	0.08	FAM92B|COTL1|KLHL36|ZDHHC7|TLDC1|USP10|CRISPLD2|KIAA0513|GSE1	768078|617165|768061|617052|531539|510164|505329|507534|538506	family with sequence similarity 92 member B|coactosin like F-actin binding protein 1|kelch like family member 36%2C transcript variant X1|zinc finger DHHC-type containing 7%2C transcript variant X5|TBC/LysM-associated domain containing 1|ubiquitin specific peptidase 10|cysteine rich secretory protein LCCL domain containing 2|KIAA0513%2C transcript variant X3|Gse1 coiled-coil protein
16	38433580	40150987	0.08	PIGC|LOC517828|FMO1|FMO4|MYOC|VAMP4|C16H1orf105|FASLG|MROH9|FMO3|PRRC2C|METTL13|SUCO|FMO2|DNM3	510483|517828|508781|539356|281342|616923|616962|407111|100140934|281167|505359|538472|520588|504401|506315	phosphatidylinositol glycan anchor biosynthesis class C%2C transcript variant X1|putative dimethylaniline monooxygenase [N-oxide-forming] 6|flavin containing monooxygenase 1|flavin containing monooxygenase 4|myocilin|vesicle associated membrane protein 4|chromosome 16 C1orf105 homolog%2C transcript variant X3|Fas ligand|maestro heat like repeat family member 9|flavin containing monooxygenase 3|pr…
16	49788141	50690606	0.08	ACTRT2|LOC101904409|FAM213B|HES5|PEX10|TTC34|MMEL1|PANK4|PLCH2|RER1|SKI|PRKCZ|PRDM16|MORN1|FAAP20	515214|101904409|617001|787633|614539|525122|616991|514589|514590|100125922|506127|286877|100137803|617176|508039	actin related protein T2|uncharacterized LOC101904409|family with sequence similarity 213 member B|hes family bHLH transcription factor 5|peroxisomal biogenesis factor 10|tetratricopeptide repeat domain 34|membrane metalloendopeptidase like 1|pantothenate kinase 4|phospholipase C eta 2%2C transcript variant X2|retention in endoplasmic reticulum sorting receptor 1|SKI proto-oncogene|protein kinase…
16	49916231	50774338	0.08	ACTRT2|LOC101904409|FAM213B|HES5|PEX10|TTC34|MMEL1|PANK4|PLCH2|RER1|SKI|PRKCZ|CFAP74|PRDM16|MORN1|FAAP20|GABRD	515214|101904409|617001|787633|614539|525122|616991|514589|514590|100125922|506127|286877|617386|100137803|617176|508039|508711	actin related protein T2|uncharacterized LOC101904409|family with sequence similarity 213 member B|hes family bHLH transcription factor 5|peroxisomal biogenesis factor 10|tetratricopeptide repeat domain 34|membrane metalloendopeptidase like 1|pantothenate kinase 4|phospholipase C eta 2%2C transcript variant X2|retention in endoplasmic reticulum sorting receptor 1|SKI proto-oncogene|protein kinase…
14	30635997	31528764	0.08	RRS1|ADHFE1|VXN|MYBL1|VCPIP1|SGK3|TCF24|PPP1R42|ARFGEF1|MCMDC2|COPS5|CSPP1	510956|507711|617724|338034|539643|504480|617563|506058|281022|528249|507179|524180	ribosome biogenesis regulator homolog|alcohol dehydrogenase%2C iron containing 1%2C transcript variant X1|vexin|MYB proto-oncogene like 1|valosin containing protein interacting protein 1|serum/glucocorticoid regulated kinase family%2C member 3|transcription factor 24|protein phosphatase 1 regulatory subunit 42%2C transcript variant X1|ADP ribosylation factor guanine nucleotide exchange factor 1|m…
14	64391736	65406552	0.08	MGC148714|OSR2|RGS22|VPS13B	614700|508692|617133|512656	cytochrome c oxidase subunit 6C|odd-skipped related transciption factor 2|regulator of G protein signaling 22%2C transcript variant X4|vacuolar protein sorting 13 homolog B%2C transcript variant X17
14	64700229	65379819	0.08	OSR2|VPS13B	508692|512656	odd-skipped related transciption factor 2|vacuolar protein sorting 13 homolog B%2C transcript variant X17
11	94114664	94694965	0.08	GPR21|LOC107132958|CRB2|RABGAP1|DENND1A|STRBP	519193|107132958|786516|519260|514134|516282	G protein-coupled receptor 21|uncharacterized LOC107132958|crumbs 2%2C cell polarity complex component|RAB GTPase activating protein 1%2C transcript variant X7|DENN domain containing 1A%2C transcript variant X4|spermatid perinuclear RNA binding protein
10	37744090	38390247	0.08	LRRC57|ZNF106|SNAP23|CDAN1|TMEM62|HAUS2|STARD9|TTBK2|UBR1|CAPN3	508699|788468|522423|538940|515078|508698|524130|541215|522464|281663	leucine rich repeat containing 57|zinc finger protein 106%2C transcript variant X5|synaptosome associated protein 23|codanin 1%2C transcript variant X2|transmembrane protein 62%2C transcript variant X1|HAUS augmin like complex subunit 2|StAR related lipid transfer domain containing 9%2C transcript variant X12|tau tubulin kinase 2|ubiquitin protein ligase E3 component n-recognin 1|calpain 3
10	49675886	50238385	0.08	FOXB1|ICE2|ANXA2|RORA	539181|541255|282689|535597	forkhead box B1|interactor of little elongation complex ELL subunit 2%2C transcript variant X4|annexin A2%2C transcript variant X1|RAR related orphan receptor A%2C transcript variant X2
9	44918597	45581398	0.08	BVES|LIN28B|HACE1	539988|112448101|527565	blood vessel epicardial substance|lin-28 homolog B|HECT domain and ankyrin repeat containing E3 ubiquitin protein ligase 1%2C transcript variant X7
8	61199809	61793436	0.08	GRHPR|TOMM5|ZBTB5|POLR1E|FBXO10|FRMPD1|ZCCHC7	504764|615897|518910|511587|781854|616412|511821	glyoxylate and hydroxypyruvate reductase|translocase of outer mitochondrial membrane 5|zinc finger and BTB domain containing 5|RNA polymerase I subunit E|F-box protein 10|FERM and PDZ domain containing 1%2C transcript variant X4|zinc finger CCHC-type containing 7%2C transcript variant X10
7	20151606	20766677	0.08	RAX2|MRPL54|HMG20B|MFSD12|DOHH|SMIM24|LOC618071|S1PR4|ZFR2|MATK|APBA3|TJP3|PIP5K1C|TBXA2R|GIPC3|C7H19orf71|FZR1|NCLN|GNA15|AES|TLE2|CACTIN|NFIC|CELF5|GNA11	359713|511926|507723|112447369|526521|510079|618071|539534|618380|504668|511925|407100|508819|538783|618265|768023|530333|531802|532029|505375|533595|112447365|553098|532293|281788	retina and anterior neural fold homeobox 2|mitochondrial ribosomal protein L54%2C transcript variant X1|high mobility group 20B|major facilitator superfamily domain containing 12%2C transcript variant X3|deoxyhypusine hydroxylase|small integral membrane protein 24|uncharacterized LOC618071|sphingosine-1-phosphate receptor 4|zinc finger RNA binding protein 2%2C transcript variant X4|megakaryocyte-…
7	38252357	38823483	0.08	LOC533921|RAB24|PRELID1|HK3|FGFR4|MXD3|UNC5A|UIMC1|ZNF346|NSD1	533921|617635|523609|510616|317696|533359|506037|508607|533548|540197	SWI/SNF-related matrix-associated actin-dependent regulator of chromatin subfamily E member 1-related|RAB24%2C member RAS oncogene family%2C transcript variant X3|PRELI domain containing 1|hexokinase 3|fibroblast growth factor receptor 4|MAX dimerization protein 3|unc-5 netrin receptor A%2C transcript variant X1|ubiquitin interaction motif containing 1%2C transcript variant 1|zinc finger protein …
7	43967078	44755191	0.08	MBD3|UQCR11|ATP8B3|KLF16|ABHD17A|SOWAHA|GDF9|UQCRQ|LEAP2|ZCCHC10|TCF3|ONECUT3|REXO1|SCAMP4|CSNK1G2|BTBD2|SHROOM1|AFF4|HSPA4	616090|281570|618059|519163|614425|508297|282574|286885|282270|515542|530616|112447413|512048|538819|506060|533435|615958|541306|536558	methyl-CpG binding domain protein 3%2C transcript variant X2|ubiquinol-cytochrome c reductase%2C complex III subunit XI|ATPase phospholipid transporting 8B3|Kruppel like factor 16|abhydrolase domain containing 17A|sosondowah ankyrin repeat domain family member A|growth differentiation factor 9|ubiquinol-cytochrome c reductase complex III subunit VII|liver enriched antimicrobial peptide 2|zinc fin…
7	57579289	58227610	0.08	GPR151|PPP2R2B|TCERG1	787899|509290|540964	G protein-coupled receptor 151|protein phosphatase 2 regulatory subunit Bbeta%2C transcript variant 1|transcription elongation regulator 1%2C transcript variant X4
3	51235924	52641578	0.08	BARHL2|EPHX4|BRDT|CDC7|BTBD8|TGFBR3|HFM1|ZNF644	539708|524246|523971|516094|520456|784894|505814|539923	BarH like homeobox 2|epoxide hydrolase 4%2C transcript variant 1|bromodomain testis associated|cell division cycle 7%2C transcript variant X2|BTB (POZ) domain containing 8|transforming growth factor beta receptor 3%2C transcript variant X3|HFM1%2C ATP dependent DNA helicase homolog|zinc finger protein 644
3	91887367	92561297	0.08	LDLRAD1|MRPL37|CYB5RL|CDCP2|TMEM59|LRRC42|DIO1|YIPF1|SSBP3|TCEANC2|NDC1|GLIS1|HSPB11	784181|510127|526748|516320|509775|534728|782446|511748|530184|539385|616114|541222|616194	low density lipoprotein receptor class A domain containing 1%2C transcript variant X3|mitochondrial ribosomal protein L37|cytochrome b5 reductase-like%2C transcript variant X8|CUB domain containing protein 2|transmembrane protein 59|leucine rich repeat containing 42|iodothyronine deiodinase 1|Yip1 domain family member 1|single stranded DNA binding protein 3%2C transcript variant X6|transcription …
3	94994993	95980374	0.08	DMRTA2|TTC39A|CDKN2C|RNF11|C3H1orf185|FAF1	537680|527172|505691|522791|768020|531770	DMRT like family A2|tetratricopeptide repeat domain 39A%2C transcript variant X3|cyclin dependent kinase inhibitor 2C|ring finger protein 11|chromosome 3 C1orf185 homolog|Fas associated factor 1
1	85417965	86830811	0.08	DNAJC19|CCDC39|FXR1|TTC14	513918|534432|536793|512635	DnaJ heat shock protein family (Hsp40) member C19|coiled-coil domain containing 39|FMR1 autosomal homolog 1%2C transcript variant X5|tetratricopeptide repeat domain 14
19	43320847	43941366	0.07	PPY|PYY|PYY2|NAGS|TMEM101|ARL4D|DHX8|ETV4|MEOX1|DUSP3|CFAP97D1|MPP3|CD300LG|LSM12|HDAC5|SOST|MPP2|G6PC3	280900|615800|280905|538004|515507|538936|536093|533129|529059|615432|100296376|508710|615388|538005|504242|282880|509346|369023	pancreatic polypeptide|peptide YY|seminalplasmin|N-acetylglutamate synthase|transmembrane protein 101%2C transcript variant X1|ADP ribosylation factor like GTPase 4D|DEAH-box helicase 8|ETS variant 4%2C transcript variant X8|mesenchyme homeobox 1|dual specificity phosphatase 3|CFAP97 domain containing 1%2C transcript variant X3|membrane palmitoylated protein 3|CD300 molecule like family member g%…
17	53731464	54439957	0.07	VPS29|RNF34|ANAPC5|CAMKK2|P2RX4|ANAPC7|ARPC3|GPN3|FAM216A|PPTC7|KDM2B|IFT81|P2RX7|ATP2A2|RAD9B	513840|506764|540537|509084|338036|535072|506596|506597|616613|525355|614487|519602|286814|540568|616597	VPS29%2C retromer complex component|ring finger protein 34|anaphase promoting complex subunit 5%2C transcript variant X2|calcium/calmodulin dependent protein kinase kinase 2|purinergic receptor P2X 4|anaphase promoting complex subunit 7|actin related protein 2/3 complex subunit 3|GPN-loop GTPase 3|family with sequence similarity 216 member A|PTC7 protein phosphatase homolog|lysine demethylase 2B%…
17	53805922	54466481	0.07	VPS29|ANAPC5|CAMKK2|P2RX4|ANAPC7|ARPC3|GPN3|FAM216A|PPTC7|IFT81|P2RX7|ATP2A2|RAD9B	513840|540537|509084|338036|535072|506596|506597|616613|525355|519602|286814|540568|616597	VPS29%2C retromer complex component|anaphase promoting complex subunit 5%2C transcript variant X2|calcium/calmodulin dependent protein kinase kinase 2|purinergic receptor P2X 4|anaphase promoting complex subunit 7|actin related protein 2/3 complex subunit 3|GPN-loop GTPase 3|family with sequence similarity 216 member A|PTC7 protein phosphatase homolog|intraflagellar transport 81%2C transcript var…
14	30538438	31512999	0.07	RRS1|ADHFE1|VXN|MYBL1|VCPIP1|SGK3|TCF24|PPP1R42|ARFGEF1|MCMDC2|COPS5|CSPP1	510956|507711|617724|338034|539643|504480|617563|506058|281022|528249|507179|524180	ribosome biogenesis regulator homolog|alcohol dehydrogenase%2C iron containing 1%2C transcript variant X1|vexin|MYB proto-oncogene like 1|valosin containing protein interacting protein 1|serum/glucocorticoid regulated kinase family%2C member 3|transcription factor 24|protein phosphatase 1 regulatory subunit 42%2C transcript variant X1|ADP ribosylation factor guanine nucleotide exchange factor 1|m…
11	61820569	62660243	0.07	MDH1|UGP2|VPS54|PELI1|WDPCP|MDH1|UGP2|VPS54|PELI1|WDPCP	535182|281565|783762|535054|527992|535182|281565|783762|535054|527992	malate dehydrogenase 1%2C transcript variant 1|UDP-glucose pyrophosphorylase 2%2C transcript variant X5|VPS54%2C GARP complex subunit%2C transcript variant X4|pellino E3 ubiquitin protein ligase 1|WD repeat containing planar cell polarity effector%2C transcript variant X6|malate dehydrogenase 1%2C transcript variant 1|UDP-glucose pyrophosphorylase 2%2C transcript variant X5|VPS54%2C GARP complex …
11	61820569	62660243	0.07	MDH1|UGP2|VPS54|PELI1|WDPCP|MDH1|UGP2|VPS54|PELI1|WDPCP	535182|281565|783762|535054|527992|535182|281565|783762|535054|527992	malate dehydrogenase 1%2C transcript variant 1|UDP-glucose pyrophosphorylase 2%2C transcript variant X5|VPS54%2C GARP complex subunit%2C transcript variant X4|pellino E3 ubiquitin protein ligase 1|WD repeat containing planar cell polarity effector%2C transcript variant X6|malate dehydrogenase 1%2C transcript variant 1|UDP-glucose pyrophosphorylase 2%2C transcript variant X5|VPS54%2C GARP complex …
11	61875491	62660345	0.07	MDH1|UGP2|VPS54|PELI1|WDPCP	535182|281565|783762|535054|527992	malate dehydrogenase 1%2C transcript variant 1|UDP-glucose pyrophosphorylase 2%2C transcript variant X5|VPS54%2C GARP complex subunit%2C transcript variant X4|pellino E3 ubiquitin protein ligase 1|WD repeat containing planar cell polarity effector%2C transcript variant X6
11	93889407	94834127	0.07	LOC786610|LOC786596|LOC786573|LOC525818|OR5C1|OR1K1|GPR21|LOC107132958|PDCL|RC3H2|ZBTB6|ZBTB26|CRB2|RABGAP1|DENND1A|STRBP	786610|786596|786573|525818|507721|522171|519193|107132958|286773|783330|540218|100848248|786516|519260|514134|516282	olfactory receptor 1L4|olfactory receptor 1L6|olfactory receptor-like protein OLF4|olfactory receptor 1G1|olfactory receptor%2C family 5%2C subfamily C%2C member 1|olfactory receptor%2C family 1%2C subfamily K%2C member 1|G protein-coupled receptor 21|uncharacterized LOC107132958|phosducin like|ring finger and CCCH-type domains 2%2C transcript variant X6|zinc finger and BTB domain containing 6|zi…
10	20198618	20850738	0.07	C10H15orf59|SDR39U1|CBLN3|RIPK3|NPTN|CD276|TBC1D21|KHNYN|NYNRIN|NFATC4|REC114|ADCY4	613490|520897|529166|507427|540039|508656|506254|100124517|516993|788119|613762|788151	chromosome 10 C15orf59 homolog%2C transcript variant X1|short chain dehydrogenase/reductase family 39U member 1%2C transcript variant X1|cerebellin 3 precursor|receptor interacting serine/threonine kinase 3|neuroplastin|CD276 molecule%2C transcript variant X3|TBC1 domain family member 21|KH and NYN domain containing|NYN domain and retroviral integrase containing|nuclear factor of activated T cell…
10	53003814	53538267	0.07	TCF12	509039	transcription factor 12%2C transcript variant X7
10	53021427	53616053	0.07	TCF12	509039	transcription factor 12%2C transcript variant X7
10	58238350	58776571	0.07	LOC101905723|MAPK6|LEO1|LYSMD2|SCG3|TMOD3|TMOD2|DMXL2	101905723|538094|507524|511013|525941|533257|532085|782535	RNA polymerase-associated protein LEO1-like%2C transcript variant X3|mitogen-activated protein kinase 6%2C transcript variant X4|LEO1 homolog%2C Paf1/RNA polymerase II complex component|LysM domain containing 2|secretogranin III%2C transcript variant X2|tropomodulin 3|tropomodulin 2|Dmx like 2%2C transcript variant X5
10	58308426	58851156	0.07	LOC101905723|MAPK6|LEO1|LYSMD2|SCG3|TMOD3|TMOD2|DMXL2	101905723|538094|507524|511013|525941|533257|532085|782535	RNA polymerase-associated protein LEO1-like%2C transcript variant X3|mitogen-activated protein kinase 6%2C transcript variant X4|LEO1 homolog%2C Paf1/RNA polymerase II complex component|LysM domain containing 2|secretogranin III%2C transcript variant X2|tropomodulin 3|tropomodulin 2|Dmx like 2%2C transcript variant X5
10	58612706	59246240	0.07	LYSMD2|SCG3|DMXL2|GLDN|CYP19A1	511013|525941|782535|781681|281740	LysM domain containing 2|secretogranin III%2C transcript variant X2|Dmx like 2%2C transcript variant X5|gliomedin%2C transcript variant X3|cytochrome P450%2C family 19%2C subfamily A%2C polypeptide 1
10	59319367	59889250	0.07	TNFAIP8L3|AP4E1|SPPL2A|TRPM7|USP8|USP50	523131|536144|530325|514642|538743|506271	TNF alpha induced protein 8 like 3|adaptor related protein complex 4 subunit epsilon 1%2C transcript variant X1|signal peptide peptidase like 2A%2C transcript variant X4|transient receptor potential cation channel subfamily M member 7|ubiquitin specific peptidase 8|ubiquitin specific peptidase 50
8	36973745	37878065	0.07	DMAC1|KDM4C	767934|535671	distal membrane arm assembly complex 1|lysine demethylase 4C%2C transcript variant X2
7	38259422	38885366	0.07	LOC533921|RAB24|PRELID1|HK3|FGFR4|MXD3|LMAN2|RGS14|SLC34A1|UNC5A|UIMC1|ZNF346|NSD1	533921|617635|523609|510616|317696|533359|790870|532605|282483|506037|508607|533548|540197	SWI/SNF-related matrix-associated actin-dependent regulator of chromatin subfamily E member 1-related|RAB24%2C member RAS oncogene family%2C transcript variant X3|PRELI domain containing 1|hexokinase 3|fibroblast growth factor receptor 4|MAX dimerization protein 3|lectin%2C mannose binding 2|regulator of G protein signaling 14|solute carrier family 34 member 1|unc-5 netrin receptor A%2C transcrip…
7	55191046	55813852	0.07	YIPF5|KCTD16	521829|527830	Yip1 domain family member 5|potassium channel tetramerization domain containing 16
5	54237235	56568396	0.07	TSFM|METTL1|CYP27B1|CDK4|TSPAN31|B4GALNT1|ARHGEF25|DTX3|PIP4K2C|DDIT3|ARHGAP9|INHBE|NDUFA4L2|NXPH4|TAC3|ZBTB39|RDH16|SDR9C7|LRIG3|ATP23|CTDSP2|AVIL|EEF1AKMT3|AGAP2|OS9|SLC26A10|KIF5A|DCTN2|MBD6|GLI1|INHBC|STAC3|SHMT2|STAT6|NAB2|MYO1A|GPR182|MARCH9|MARS|R3HDM2|LRP1|NEMP1|LOC100139075	281551|511197|539630|510618|510619|520159|506075|524779|540005|777788|507960|517587|613541|539535|281513|510453|519940|538876|506574|514014|506115|520771|100125307|504833|504832|506076|511273|527201|783807|517588|530785|518234|507197|353105|504755|281936|509554|540871|512531|613499|533894|533988|100139075	Ts translation elongation factor%2C mitochondrial|methyltransferase like 1|cytochrome P450%2C family 27%2C subfamily B%2C polypeptide 1|cyclin dependent kinase 4|tetraspanin 31%2C transcript variant X2|beta-1%2C4-N-acetyl-galactosaminyltransferase 1|Rho guanine nucleotide exchange factor 25%2C transcript variant X1|deltex E3 ubiquitin ligase 3|phosphatidylinositol-5-phosphate 4-kinase type 2 gamm…
5	69715826	70795424	0.07	TMEM263|CRY1|POLR3B|RFX4|RIC8B|BTBD11|MTERF2	539347|535947|540839|533900|522873|539986|782988	transmembrane protein 263|cryptochrome circadian regulator 1|RNA polymerase III subunit B|regulatory factor X4|RIC8 guanine nucleotide exchange factor B%2C transcript variant X6|BTB domain containing 11%2C transcript variant X4|mitochondrial transcription termination factor 2
5	69716873	70795461	0.07	TMEM263|CRY1|POLR3B|RFX4|RIC8B|BTBD11|MTERF2	539347|535947|540839|533900|522873|539986|782988	transmembrane protein 263|cryptochrome circadian regulator 1|RNA polymerase III subunit B|regulatory factor X4|RIC8 guanine nucleotide exchange factor B%2C transcript variant X6|BTB domain containing 11%2C transcript variant X4|mitochondrial transcription termination factor 2
3	95065575	96006255	0.07	DMRTA2|CDKN2C|C3H1orf185|FAF1	537680|505691|768020|531770	DMRT like family A2|cyclin dependent kinase inhibitor 2C|chromosome 3 C1orf185 homolog|Fas associated factor 1
3	95157800	96087256	0.07	DMRTA2|CDKN2C|C3H1orf185|ELAVL4|FAF1	537680|505691|768020|535408|531770	DMRT like family A2|cyclin dependent kinase inhibitor 2C|chromosome 3 C1orf185 homolog|ELAV like RNA binding protein 4%2C transcript variant X5|Fas associated factor 1
3	99085047	99659241	0.07	TEX38|DMBX1|LOC784417|CYP4A22|EFCAB14|MOB3C|MKNK1|KNCN|LOC112445890|LOC100847677|CYP4A11|CYP4B1|ATPAF1	784640|540714|784417|516085|512180|614275|525647|100139285|112445890|100847677|511890|540149|505430	testis expressed 38|diencephalon/mesencephalon homeobox 1|cytochrome P450 4A25-like%2C transcript variant X2|cytochrome P450%2C family 4%2C subfamily A%2C polypeptide 22%2C transcript variant X3|EF-hand calcium binding domain 14%2C transcript variant X1|MOB kinase activator 3C|MAP kinase interacting serine/threonine kinase 1%2C transcript variant X3|kinocilin|uncharacterized LOC112445890|cytochro…
1	106533999	107261142	0.07	ARL14|C1H3orf80|TRIM59|SMC4|PPM1L|IFT80|KPNA4	539937|100847848|540154|353350|541235|513583|535090	ADP ribosylation factor like GTPase 14|chromosome 1 C3orf80 homolog|tripartite motif containing 59|structural maintenance of chromosomes 4%2C transcript variant X2|protein phosphatase%2C Mg2+/Mn2+ dependent 1L|intraflagellar transport 80%2C transcript variant X4|karyopherin subunit alpha 4
22	46772515	48316111	0.07	SELENOK|IL17RB|MUSTN1|SPCS1|GNL3|SMIM4|ACTR8|CHDH|DCP1A|PRKCD|TMEM110|ITIH4|ITIH3|NEK4|GLT8D1|NT5DC2|TKT|RFT1|SFMBT1|ITIH1|CACNA2D3|CACNA1D|PBRM1	615114|533605|616088|511453|506152|782900|615133|505218|783258|505708|538654|513700|508355|511455|512192|514296|445425|504597|511984|508356|519644|408013|506557	selenoprotein K%2C transcript variant 1|interleukin 17 receptor B|musculoskeletal%2C embryonic nuclear protein 1|signal peptidase complex subunit 1|G protein nucleolar 3%2C transcript variant X1|small integral membrane protein 4|ARP8 actin related protein 8 homolog|choline dehydrogenase|decapping mRNA 1A|protein kinase C delta|transmembrane protein 110%2C transcript variant X3|inter-alpha-trypsin…
20	13853732	14721297	0.07	TRAPPC13|TRIM23|PPWD1|SGTB|CENPK|ADAMTS6|CWC27	511108|537285|517560|540864|506404|540722|504397	trafficking protein particle complex 13%2C transcript variant X4|tripartite motif containing 23%2C transcript variant X4|peptidylprolyl isomerase domain and WD repeat containing 1%2C transcript variant X2|small glutamine rich tetratricopeptide repeat containing beta%2C transcript variant X3|centromere protein K|ADAM metallopeptidase with thrombospondin type 1 motif 6|CWC27 spliceosome associated …
20	70510515	71704864	0.07	MRPL36|SLC6A18|NDUFS6|SLC6A3|CLPTM1L|TERT|SLC6A19|SLC12A7|NKD2|TRIP13|BRD9|LOC104975299|TPPP|CEP72|SLC9A3|EXOC3|AHRR|IRX4|LPCAT1|LOC617224	504663|527659|327691|788410|506200|518884|100337416|100337431|789390|506746|615865|104975299|280968|617312|407112|513138|529500|614900|788450|617224	mitochondrial ribosomal protein L36|solute carrier family 6 member 18|NADH:ubiquinone oxidoreductase subunit S6|solute carrier family 6 member 3|CLPTM1 like%2C transcript variant X1|telomerase reverse transcriptase|solute carrier family 6 member 19|solute carrier family 12 member 7%2C transcript variant X8|naked cuticle homolog 2|thyroid hormone receptor interactor 13%2C transcript variant X2|bro…
19	21145626	23132297	0.07	BHLHA9|TIMM22|MRM3|DBIL5|C19H17orf97|RILP|DPH1|OVCA2|HIC1|EFCAB5|NSRP1|SLC6A4|TMIGD1|GOSR1|TRARG1|GLOD4|GEMIN4|FAM57A|RFLNB|DOC2B|CRK|MYO1C|INPP5K|SLC43A2|SCARF1|PRPF8|WDR81|SERPINF2|SMYD4|SERPINF1|RTN4RL1|BLMH|CPD|ABR|VPS53|RPH3AL|YWHAE|PITPNA|TLCD2|RPA1|SMG6|NXN	100301293|515555|538817|353112|101905253|783642|534099|513845|786191|525878|539841|282365|506345|511030|527604|512334|539147|508425|112442617|785428|512841|281937|514123|511955|616566|507371|514104|282522|512868|281386|539358|504483|532189|515556|512144|617294|282125|616550|506954|504844|516411|531367	basic helix-loop-helix family member a9|translocase of inner mitochondrial membrane 22%2C transcript variant X3|mitochondrial rRNA methyltransferase 3|endozepine-like peptide 2%2C transcript variant X1|chromosome 19 C17orf97 homolog%2C transcript variant X2|Rab interacting lysosomal protein|diphthamide biosynthesis 1|OVCA2%2C serine hydrolase domain containing|HIC ZBTB transcriptional repressor 1…
18	2241624	2839668	0.07	CTRB1|LOC100848132|WDR59|ZNRF1|LDHD|LOC618826|BCAR1|BCNT2|TMEM170A|CHST6|ZFP1|CFDP1|CFDP2	504241|100848132|526642|509076|510284|618826|527550|514131|790244|538464|513942|281682|286876	chymotrypsinogen B1|chymotrypsinogen A|WD repeat domain 59|zinc and ring finger 1|lactate dehydrogenase D%2C transcript variant X2|chymotrypsinogen B1%2C transcript variant X1|BCAR1%2C Cas family scaffold protein|bucentaur-2%2C transcript variant X3|transmembrane protein 170A|carbohydrate (N-acetylglucosamine 6-O) sulfotransferase 6|ZFP1 zinc finger protein%2C transcript variant X3|craniofacial d…
17	52684586	53193462	0.07	HCAR1|LOC101902760|LOC527744|B3GNT4|CCDC62|DENR|KNTC1|RSRC2|VPS33A|DIABLO|LRRC43|HIP1R|ZCCHC8|CLIP1	538759|101902760|527744|534619|515631|614238|506353|532701|510197|493999|784978|508291|539598|534624	hydroxycarboxylic acid receptor 1|ubiquitin|hydroxycarboxylic acid receptor 2|UDP-GlcNAc:betaGal beta-1%2C3-N-acetylglucosaminyltransferase 4|coiled-coil domain containing 62%2C transcript variant X5|density regulated re-initiation and release factor|kinetochore associated 1%2C transcript variant X3|arginine and serine rich coiled-coil 2|VPS33A%2C CORVET/HOPS core subunit|diablo IAP-binding mitoc…
17	52982739	53997906	0.07	B3GNT4|MORN3|LOC101905029|VPS33A|DIABLO|LRRC43|MLXIP|BCL7A|WDR66|PSMD9|HPD|RHOF|TMEM120B|ORAI1|RNF34|ANAPC5|CAMKK2|P2RX4|CLIP1|KDM2B|IFT81|P2RX7|SETD1B	534619|531482|101905029|510197|493999|784978|783217|616240|536738|513315|516058|617894|508790|517688|506764|540537|509084|338036|534624|614487|519602|286814|514102	UDP-GlcNAc:betaGal beta-1%2C3-N-acetylglucosaminyltransferase 4|MORN repeat containing 3|6-pyruvoyl tetrahydrobiopterin synthase-like|VPS33A%2C CORVET/HOPS core subunit|diablo IAP-binding mitochondrial protein%2C transcript variant X4|leucine rich repeat containing 43|MLX interacting protein|BCL tumor suppressor 7A%2C transcript variant X1|WD repeat domain 66|proteasome 26S subunit%2C non-ATPase …
16	49189313	50967767	0.07	C16H1orf174|SMIM1|TPRG1L|ACTRT2|LOC101904409|FAM213B|HES5|PEX10|TMEM52|CALML6|DFFB|CEP104|CCDC27|TP73|MEGF6|TTC34|MMEL1|PANK4|PLCH2|RER1|SKI|PRKCZ|CFAP74|GNB1|NADK|SLC35E2|WRAP73|ARHGEF16|PRDM16|MORN1|FAAP20|GABRD|LRRC47	616142|100302586|616333|515214|101904409|617001|787633|614539|617403|617412|512730|785182|531681|515105|616459|525122|616991|514589|514590|100125922|506127|286877|617386|281201|513419|527591|514669|514453|100137803|617176|508039|508711|616209	chromosome 16 C1orf174 homolog|small integral membrane protein 1 (Vel blood group)|tumor protein p63 regulated 1 like|actin related protein T2|uncharacterized LOC101904409|family with sequence similarity 213 member B|hes family bHLH transcription factor 5|peroxisomal biogenesis factor 10|transmembrane protein 52|calmodulin like 6|DNA fragmentation factor subunit beta%2C transcript variant X9|cent…
14	30415693	31528764	0.07	CRH|TRIM55|RRS1|ADHFE1|VXN|MYBL1|VCPIP1|SGK3|TCF24|PPP1R42|ARFGEF1|MCMDC2|COPS5|CSPP1|DNAJC5B	280755|616362|510956|507711|617724|338034|539643|504480|617563|506058|281022|528249|507179|524180|525222	corticotropin releasing hormone|tripartite motif containing 55|ribosome biogenesis regulator homolog|alcohol dehydrogenase%2C iron containing 1%2C transcript variant X1|vexin|MYB proto-oncogene like 1|valosin containing protein interacting protein 1|serum/glucocorticoid regulated kinase family%2C member 3|transcription factor 24|protein phosphatase 1 regulatory subunit 42%2C transcript variant X1…
13	23549399	24225430	0.07	PTF1A|PIP4K2A|ARMC3|C13H10orf67|MSRB2	781540|533289|525665|100295196|613475	pancreas associated transcription factor 1a|phosphatidylinositol-5-phosphate 4-kinase type 2 alpha|armadillo repeat containing 3%2C transcript variant X3|chromosome 13 C10orf67 homolog|methionine sulfoxide reductase B2
13	51567126	52362271	0.07	ITPA|DDRGK1|FASTKD5|AVP|OXT|MRPS26|PCED1A|SLC4A11|UBOX5|GNRH2|VPS16|TMEM239|ATRN|C13H20orf194|LZTS3|PTPRA	613653|511144|788680|280728|280888|516004|614835|532407|514445|100848664|505361|104973820|281017|519774|512397|100138017	inosine triphosphatase%2C transcript variant X2|DDRGK domain containing 1|FAST kinase domains 5|arginine vasopressin|oxytocin/neurophysin I prepropeptide|mitochondrial ribosomal protein S26|PC-esterase domain containing 1A%2C transcript variant X3|solute carrier family 4 member 11%2C transcript variant X6|U-box domain containing 5|gonadotropin releasing hormone 2|VPS16%2C CORVET/HOPS core subunit…
13	60123762	60674461	0.07	LOC112449236|NRSN2|RSPO4|ANGPT4|FAM110A|SCRT2|SRXN1|TCF15|TBC1D20|RBCK1|TRIB3|SLC52A3|CSNK2A1	112449236|617951|517783|617915|540118|786702|531606|518491|504543|504400|538465|507459|282419	uncharacterized LOC112449236|neurensin 2%2C transcript variant X1|R-spondin 4|angiopoietin 4|family with sequence similarity 110 member A|scratch family transcriptional repressor 2%2C transcript variant X2|sulfiredoxin 1|transcription factor 15|TBC1 domain family member 20|RANBP2-type and C3HC4-type zinc finger containing 1%2C transcript variant X3|tribbles pseudokinase 3|solute carrier family 52…
12	18618886	19891423	0.07	TRIM13|MLNR|SETDB2|PHF11|ARL11|EBPL|KCNRG|FNDC3A|CAB39L|RCBTB1|KPNA3|SPRYD7|CDADC1	535190|788867|509382|513331|513113|512958|404166|508840|519724|785222|540719|615298|512184	tripartite motif containing 13%2C transcript variant X2|motilin receptor|SET domain bifurcated 2|PHD finger protein 11%2C transcript variant X2|ADP ribosylation factor like GTPase 11|emopamil binding protein like|potassium channel regulator|fibronectin type III domain containing 3A%2C transcript variant X1|calcium binding protein 39 like%2C transcript variant X4|RCC1 and BTB domain containing pro…
11	62112310	62660345	0.07	UGP2|VPS54|PELI1	281565|783762|535054	UDP-glucose pyrophosphorylase 2%2C transcript variant X5|VPS54%2C GARP complex subunit%2C transcript variant X4|pellino E3 ubiquitin protein ligase 1
11	72182736	74022815	0.07	FNDC4|KRTCAP3|SNX17|EIF2B4|MPV17|SLC30A3|SLC5A6|PREB|EMILIN1|OST4|LOC101906131|LOC112448893|NRBP1|PPM1G|ZNF513|GTF3C2|UCN|DNAJC5G|CAD|ATRAID|ABHD1|CGREF1|KHK|AGBL5|TMEM214|CENPA|SLC35F6|CIB4|C11H2orf70|DRC1|SELENOI|ADGRF3|HADHB|GAREM2|KIF3C|ASXL2|LOC104973427|GCKR|IFT172|TCF23|MAPRE3|DPYSL5|KCNK3|OTOF|HADHA|DTNB|DNMT3A|TRIM54|RAB10	781806|508550|529972|521926|505763|512803|516021|525256|540451|617040|101906131|112448893|532919|286880|100138621|782752|518336|616608|504261|100125942|510774|507586|614868|538585|514683|613898|525690|617324|767918|509524|506381|522893|281811|783429|777770|100140419|104973427|100140421|100848219|616841|528839|100126171|519188|617299|281810|534119|359716|535320|783373	fibronectin type III domain containing 4|keratinocyte associated protein 3|sorting nexin 17%2C transcript variant X1|eukaryotic translation initiation factor 2B subunit delta%2C transcript variant X1|MPV17%2C mitochondrial inner membrane protein|solute carrier family 30 member 3%2C transcript variant X1|solute carrier family 5 member 6%2C transcript variant X6|prolactin regulatory element binding…
10	25567732	26117371	0.07	LOC101904911|OR10G2|LOC101904323|LOC107132841|SALL2|OR5AU1|ZNF219|TMEM253|LOC100300237|LOC538679|TPPP2|SLC39A2|METTL3|RAB2B|CHD8|SUPT16H|HNRNPC|ARHGEF40|RNASE13|TOX4|RPGRIP1|NDRG2	101904911|507759|101904323|107132841|527574|519183|615493|515865|100300237|538679|507212|508989|540339|528574|507111|514989|510852|527362|539741|515314|282656|515063	olfactory receptor 10G2|olfactory receptor%2C family 10%2C subfamily G%2C member 2|olfactory receptor 10G3|ribonuclease homolog|spalt like transcription factor 2|olfactory receptor%2C family 5%2C subfamily AU%2C member 1|zinc finger protein 219%2C transcript variant X3|transmembrane protein 253|ribonuclease 7|ribonuclease%2C RNase A family%2C 7|tubulin polymerization promoting protein family memb…
10	49141030	50238325	0.07	FOXB1|ICE2|ANXA2|RORA	539181|541255|282689|535597	forkhead box B1|interactor of little elongation complex ELL subunit 2%2C transcript variant X4|annexin A2%2C transcript variant X1|RAR related orphan receptor A%2C transcript variant X2
10	52969973	53860162	0.07	TCF12|ZNF280D|MNS1	509039|617261|532884	transcription factor 12%2C transcript variant X7|zinc finger protein 280D%2C transcript variant X1|meiosis specific nuclear structural 1
10	53021427	54036159	0.07	TCF12|ZNF280D|MNS1|TEX9	509039|617261|532884|518432	transcription factor 12%2C transcript variant X7|zinc finger protein 280D%2C transcript variant X1|meiosis specific nuclear structural 1|testis expressed 9
10	53021427	54035655	0.07	TCF12|ZNF280D|MNS1|TEX9	509039|617261|532884|518432	transcription factor 12%2C transcript variant X7|zinc finger protein 280D%2C transcript variant X1|meiosis specific nuclear structural 1|testis expressed 9
9	40881364	41871249	0.07	LOC112448040|SNX3|CEP57L1|SESN1|ARMC2|FOXO3|AFG1L	112448040|528265|519522|538226|520151|535530|537689	putative uncharacterized protein C6orf183%2C transcript variant X2|sorting nexin 3|centrosomal protein 57 like 1%2C transcript variant X4|sestrin 1|armadillo repeat containing 2%2C transcript variant X4|forkhead box O3|AFG1 like ATPase
8	57214991	57726803	0.07	TLE1|LOC107132697	512888|107132697	transducin-like enhancer of split 1 (E(sp1) homolog%2C Drosophila)|translation initiation factor IF-2-like
8	75174583	75705159	0.07	AQP3|NOL6|UBE2R2|KIF24|UBAP2|UBAP1|DCAF12	780866|782674|537885|513392|506577|517788|525161	aquaporin 3 (Gill blood group)|nucleolar protein 6|ubiquitin conjugating enzyme E2 R2|kinesin family member 24|ubiquitin associated protein 2%2C transcript variant X9|ubiquitin associated protein 1%2C transcript variant X2|DDB1 and CUL4 associated factor 12
8	75180268	75704730	0.07	AQP3|NOL6|UBE2R2|KIF24|UBAP2|UBAP1|DCAF12	780866|782674|537885|513392|506577|517788|525161	aquaporin 3 (Gill blood group)|nucleolar protein 6|ubiquitin conjugating enzyme E2 R2|kinesin family member 24|ubiquitin associated protein 2%2C transcript variant X9|ubiquitin associated protein 1%2C transcript variant X2|DDB1 and CUL4 associated factor 12
7	20996331	21545376	0.07	TIMM13|LOC104969115|PLEKHJ1|AMH|JSRP1|IZUMO4|LOC789148|GNG7|GADD45B|LMNB2|TMPRSS9|LINGO3|PEAK3|OAZ1|SF3A2|AP3D1|MOB3A|LSM7|SPPL2B|DOT1L|MKNK2	516325|104969115|529056|280718|509378|510569|789148|618399|618405|516326|518647|618425|618430|506973|789082|281023|505007|509920|504285|510442|538519	translocase of inner mitochondrial membrane 13|uncharacterized LOC104969115|pleckstrin homology domain containing J1|anti-Mullerian hormone|junctional sarcoplasmic reticulum protein 1|IZUMO family member 4%2C transcript variant X1|ras-related protein Rap-1b|G protein subunit gamma 7|growth arrest and DNA damage inducible beta|lamin B2|transmembrane serine protease 9%2C transcript variant X2|leuci…
5	65078327	65595834	0.07	SPIC|SYCP3|SLC5A8|UTP20|GNPTAB|ARL1|MYBPC1|CHPT1	616438|615896|615734|510487|509610|517345|510763|511291	Spi-C transcription factor|synaptonemal complex protein 3|solute carrier family 5 member 8|UTP20%2C small subunit processome component|N-acetylglucosamine-1-phosphate transferase subunits alpha and beta|ADP ribosylation factor like GTPase 1|myosin binding protein C%2C slow type|choline phosphotransferase 1
5	69898292	70749010	0.07	TMEM263|CRY1|RFX4|RIC8B|BTBD11|MTERF2	539347|535947|533900|522873|539986|782988	transmembrane protein 263|cryptochrome circadian regulator 1|regulatory factor X4|RIC8 guanine nucleotide exchange factor B%2C transcript variant X6|BTB domain containing 11%2C transcript variant X4|mitochondrial transcription termination factor 2
5	119415574	120062507	0.07	TRABD|HDAC10|MAPK11|MIOX|LMF2|SCO2|ODF3B|KLHDC7B|CPT1B|MAPK8IP2|ARSA|ACR|MLC1|PANX2|LOC101904344|SELENOO|TUBGCP6|MAPK12|PLXNB2|PPP6R2|SBF1|ADM2|NCAPH2|SYCE3|CHKB|LOC104972617|SHANK3|RABL2B|TTLL8|DENND6B|MOV10L1	513765|510654|618906|508591|510646|100125923|510060|539100|509459|618893|505514|280711|618918|539070|101904344|790464|618908|512943|508175|510764|510349|618896|767978|790482|536213|104972617|512428|515671|100336501|100139352|100139822	TraB domain containing%2C transcript variant X2|histone deacetylase 10|mitogen-activated protein kinase 11%2C transcript variant X2|myo-inositol oxygenase|lipase maturation factor 2|SCO cytochrome oxidase deficient homolog 2 (yeast)|outer dense fiber of sperm tails 3B|kelch domain containing 7B|carnitine palmitoyltransferase 1B|mitogen-activated protein kinase 8 interacting protein 2%2C transcrip…
4	68145862	69100247	0.07	EVX1|HOXA11|HOXA10|HOXA7|HOXA5|HOXA4|HOXA2|HOXA1|TAX1BP1|HOXA13|HOXA9|HOXA6|HOXA3|HIBADH|LOC112446393|JAZF1	540239|100336578|784386|615851|768039|538865|524150|537889|535589|787194|510459|100848736|509991|512002|112446393|616701	even-skipped homeobox 1|homeobox A11|homeobox A10|homeobox A7|homeobox A5|homeobox A4|homeobox A2|homeobox A1|Tax1 binding protein 1|homeobox A13|homeobox A9|homeobox A6|homeobox A3%2C transcript variant X2|3-hydroxyisobutyrate dehydrogenase|uncharacterized LOC112446393|JAZF zinc finger 1
4	68749659	69428298	0.07	EVX1|HOXA11|HOXA10|HOXA7|HOXA5|HOXA4|HOXA2|HOXA1|HOXA13|HOXA9|HOXA6|HOXA3|LOC112446393|SKAP2	540239|100336578|784386|615851|768039|538865|524150|537889|787194|510459|100848736|509991|112446393|616545	even-skipped homeobox 1|homeobox A11|homeobox A10|homeobox A7|homeobox A5|homeobox A4|homeobox A2|homeobox A1|homeobox A13|homeobox A9|homeobox A6|homeobox A3%2C transcript variant X2|uncharacterized LOC112446393|src kinase associated phosphoprotein 2
3	99494317	100088094	0.07	DMBX1|TSPAN1|LOC101902049|MOB3C|MKNK1|KNCN|LOC112445890|LOC513210|FAAH|NSUN4|UQCRH|LRRC41|RAD54L|LURAP1|POMGNT1|PIK3R3|MAST2	540714|506550|101902049|614275|525647|100139285|112445890|513210|540007|618779|613899|337889|100140639|785028|506551|286865|535643	diencephalon/mesencephalon homeobox 1|tetraspanin 1|uncharacterized LOC101902049|MOB kinase activator 3C|MAP kinase interacting serine/threonine kinase 1%2C transcript variant X3|kinocilin|uncharacterized LOC112445890|fatty acid amide hydrolase-like%2C transcript variant X1|fatty acid amide hydrolase|NOP2/Sun RNA methyltransferase family member 4|ubiquinol-cytochrome c reductase hinge protein%2C …
2	125101874	126134057	0.07	ATP5IF1|XKR8|CD164L2|FCN3|SYTL1|TMEM222|SESN2|PTAFR|SMPDL3B|RPA2|THEMIS2|PPP1R8|FAM76A|IFI6|AHDC1|GPR3|MAP3K6|WDTC1|DNAJC8|EYA3|STX12|FGR|SLC9A1|WASF2	327699|514365|539662|107131870|527641|614627|509863|518283|518699|507912|507126|282319|535402|512913|522105|540687|614598|789937|614259|514364|505538|516133|317654|504482	ATP synthase inhibitory factor subunit 1|XK related 8|CD164 molecule like 2|ficolin 3|synaptotagmin like 1%2C transcript variant X1|transmembrane protein 222%2C transcript variant X3|sestrin 2|platelet activating factor receptor|sphingomyelin phosphodiesterase acid like 3B%2C transcript variant X2|replication protein A2|thymocyte selection associated family member 2%2C transcript variant X1|prote…
1	85714938	86830811	0.07	DNAJC19|CCDC39|FXR1|TTC14	513918|534432|536793|512635	DnaJ heat shock protein family (Hsp40) member C19|coiled-coil domain containing 39|FMR1 autosomal homolog 1%2C transcript variant X5|tetratricopeptide repeat domain 14
22	23391827	24349638	0.07	CNTN4	521772	contactin 4%2C transcript variant X2
20	71244964	71857807	0.07	CCDC127|LRRC14B|SLC12A7|NKD2|TRIP13|BRD9|LOC104975299|TPPP|CEP72|SLC9A3|EXOC3|AHRR|PDCD6|LOC617224|SDHA	100125239|100301203|100337431|789390|506746|615865|104975299|280968|617312|407112|513138|529500|100125927|617224|281480	coiled-coil domain containing 127|leucine rich repeat containing 14B|solute carrier family 12 member 7%2C transcript variant X8|naked cuticle homolog 2|thyroid hormone receptor interactor 13%2C transcript variant X2|bromodomain containing 9%2C transcript variant X1|uncharacterized LOC104975299%2C transcript variant X1|tubulin polymerization promoting protein|centrosomal protein 72%2C transcript v…
19	23160774	23846101	0.07	SRR|TSR1|MNT|METTL16|PAFAH1B1|CCDC92B|SMG6|SGSM2|CLUH|RAP1GAP2	525340|510820|618576|509278|282513|101901928|516411|539734|531049|786649	serine racemase%2C transcript variant X1|TSR1%2C ribosome maturation factor|MAX network transcriptional repressor%2C transcript variant X2|methyltransferase like 16|platelet activating factor acetylhydrolase 1b regulatory subunit 1|coiled-coil domain containing 92B|SMG6%2C nonsense mediated mRNA decay factor%2C transcript variant X2|small G protein signaling modulator 2%2C transcript variant X4|c…
19	23171238	23848388	0.07	SRR|TSR1|MNT|METTL16|PAFAH1B1|CCDC92B|SMG6|SGSM2|CLUH|RAP1GAP2	525340|510820|618576|509278|282513|101901928|516411|539734|531049|786649	serine racemase%2C transcript variant X1|TSR1%2C ribosome maturation factor|MAX network transcriptional repressor%2C transcript variant X2|methyltransferase like 16|platelet activating factor acetylhydrolase 1b regulatory subunit 1|coiled-coil domain containing 92B|SMG6%2C nonsense mediated mRNA decay factor%2C transcript variant X2|small G protein signaling modulator 2%2C transcript variant X4|c…
19	25869947	26541667	0.07	MIS12|DERL2|RPAIN|ZNF232|INCA1|LOC100848357|SPAG7|PFN1|RNF167|SLC25A11|CHRNE|C19H17orf107|NLRP1|LOC788205|DHX33|C1QBP|NUP88|SCIMP|ZNF594|KIF1C|CAMTA2|ENO3|GP1BA|MINK1|ZFP3|RABEP1	767858|508465|618324|104975019|618287|100848357|515086|513895|616030|282523|281688|100137824|528166|788205|528151|518321|504786|100848290|107131511|514928|100859923|540303|504977|519558|538648|504785	MIS12%2C kinetochore complex component|derlin 2%2C transcript variant X2|RPA interacting protein%2C transcript variant X1|zinc finger protein 232|inhibitor of CDK%2C cyclin A1 interacting protein 1%2C transcript variant X3|uncharacterized LOC100848357%2C transcript variant 1|sperm associated antigen 7|profilin 1|ring finger protein 167|solute carrier family 25 member 11|cholinergic receptor nicot…
19	33053784	34048995	0.07	UBB|ZNF286A|ZNF624|ZNF287|LRRC75A|TRPV2|CENPV|TTC19|ZSWIM7|ADORA2B|AKAP10|ALDH3A1|SLC47A2|ALDH3A2|SLC47A1|PIGL|NCOR1|ULK2|SPECC1	281370|789857|104975043|514947|509555|507664|521064|789903|514094|529760|513802|281617|506648|513967|616474|507080|507663|618601|506538	ubiquitin B|zinc finger protein 286A|zinc finger protein 624|zinc finger protein 287%2C transcript variant X4|leucine rich repeat containing 75A|transient receptor potential cation channel subfamily V member 2|centromere protein V%2C transcript variant X3|tetratricopeptide repeat domain 19%2C transcript variant X6|zinc finger SWIM-type containing 7|adenosine A2b receptor|A-kinase anchoring protei…
17	52138271	53584539	0.07	SNRNP35|ARL6IP4|HCAR1|LOC101902760|LOC527744|B3GNT4|RILPL1|RILPL2|KMT5A|SBNO1|CDK2AP1|C17H12orf65|MPHOSPH9|ABCB9|VPS37B|CCDC62|DENR|KNTC1|RSRC2|VPS33A|DIABLO|LRRC43|MLXIP|BCL7A|WDR66|PSMD9|HPD|RHOF|TMEM120B|OGFOD2|HIP1R|ZCCHC8|CLIP1|PITPNM2|SETD1B	512142|526095|538759|101902760|527744|534619|505840|533228|532622|540582|615387|507595|530962|529923|535566|515631|614238|506353|532701|510197|493999|784978|783217|616240|536738|513315|516058|617894|508790|539407|508291|539598|534624|523999|514102	small nuclear ribonucleoprotein U11/U12 subunit 35|ADP ribosylation factor like GTPase 6 interacting protein 4%2C transcript variant X2|hydroxycarboxylic acid receptor 1|ubiquitin|hydroxycarboxylic acid receptor 2|UDP-GlcNAc:betaGal beta-1%2C3-N-acetylglucosaminyltransferase 4|Rab interacting lysosomal protein like 1|Rab interacting lysosomal protein like 2|lysine methyltransferase 5A|strawberry …
16	43360642	44418335	0.07	LOC101907127|RBP7|NMNAT1|LZIC|PIK3CD|SLC25A33|GPR157|LOC107131287|UBE4B|CTNNBIP1|CLSTN1|TMEM201|SPSB1	101907127|614690|522863|104974441|504531|533794|538468|107131287|520833|614630|514447|507444|504407	uncharacterized LOC101907127|retinol binding protein 7|nicotinamide nucleotide adenylyltransferase 1%2C transcript variant X3|leucine zipper and CTNNBIP1 domain containing%2C transcript variant X2|phosphatidylinositol-4%2C5-bisphosphate 3-kinase catalytic subunit delta%2C transcript variant X7|solute carrier family 25 member 33|G protein-coupled receptor 157|solute carrier family 2%2C facilitated…
13	31769553	32483487	0.07	HACD1|TMEM236|SLC39A12|ST8SIA6|STAM|MRC1	615191|520412|527210|494116|512734|787578	3-hydroxyacyl-CoA dehydratase 1%2C transcript variant X1|transmembrane protein 236|solute carrier family 39 member 12|ST8 alpha-N-acetyl-neuraminide alpha-2%2C8-sialyltransferase 6|signal transducing adaptor molecule|mannose receptor C-type 1%2C transcript variant X2
12	27372651	27966537	0.07	RFC3|STARD13	515602|538697	replication factor C subunit 3|StAR related lipid transfer domain containing 13%2C transcript variant X13
11	60674433	61814932	0.07	TMEM17|OTX1|B3GNT2|EHBP1|WDPCP	514758|540628|515585|100300164|527992	transmembrane protein 17|orthodenticle homeobox 1|UDP-GlcNAc:betaGal beta-1%2C3-N-acetylglucosaminyltransferase 2|EH domain binding protein 1%2C transcript variant X10|WD repeat containing planar cell polarity effector%2C transcript variant X6
10	51188331	51720034	0.07	LOC533308|CCNB2|MINDY2|RNF111|ADAM10|LIPC|SLTM	533308|281668|524749|540353|282132|535192|515193	iron-sulfur cluster scaffold homolog (E. coli)-like|cyclin B2%2C transcript variant X1|MINDY lysine 48 deubiquitinase 2|ring finger protein 111|ADAM metallopeptidase domain 10%2C transcript variant X2|lipase C%2C hepatic type|SAFB like transcription modulator%2C transcript variant X4
10	53358472	54065736	0.07	TCF12|ZNF280D|MNS1|TEX9	509039|617261|532884|518432	transcription factor 12%2C transcript variant X7|zinc finger protein 280D%2C transcript variant X1|meiosis specific nuclear structural 1|testis expressed 9
10	57659601	59167902	0.07	BCL2L10|LOC101905723|ARPP19|MAPK6|LEO1|LYSMD2|SCG3|FAM214A|MYO5A|MYO5C|GNB5|TMOD3|TMOD2|DMXL2|GLDN|CYP19A1	523056|101905723|282658|538094|507524|511013|525941|522864|541234|532574|535365|533257|532085|782535|781681|281740	BCL2 like 10|RNA polymerase-associated protein LEO1-like%2C transcript variant X3|cAMP regulated phosphoprotein 19%2C transcript variant 2|mitogen-activated protein kinase 6%2C transcript variant X4|LEO1 homolog%2C Paf1/RNA polymerase II complex component|LysM domain containing 2|secretogranin III%2C transcript variant X2|family with sequence similarity 214 member A%2C transcript variant X9|myosi…
10	75515739	76032383	0.07	GPHB5|WDR89|SGPP1|PPP2R5E|RHOJ	539408|539045|516881|533617|540619	glycoprotein hormone beta 5|WD repeat domain 89|sphingosine-1-phosphate phosphatase 1|protein phosphatase 2 regulatory subunit B'epsilon|ras homolog family member J
8	59150773	59790039	0.07	DNAJB5|C8H9orf131|PIGO|FAM214B|FAM166B|FAM205C|PHF24|VCP|FANCG|STOML2|UNC13B|LOC516849|RUSC2	540083|100137826|783989|510325|507810|767962|615254|507345|615352|510324|530692|516849|507809	DnaJ heat shock protein family (Hsp40) member B5%2C transcript variant X1|chromosome 8 C9orf131 homolog|phosphatidylinositol glycan anchor biosynthesis class O%2C transcript variant X1|family with sequence similarity 214 member B|family with sequence similarity 166 member B%2C transcript variant X4|family with sequence similarity 205 member C|PHD finger protein 24%2C transcript variant X1|valosin…
7	21027899	21534419	0.07	TIMM13|LOC104969115|PLEKHJ1|AMH|JSRP1|IZUMO4|LOC789148|GNG7|GADD45B|LMNB2|TMPRSS9|LINGO3|PEAK3|OAZ1|SF3A2|AP3D1|MOB3A|LSM7|SPPL2B|DOT1L|MKNK2	516325|104969115|529056|280718|509378|510569|789148|618399|618405|516326|518647|618425|618430|506973|789082|281023|505007|509920|504285|510442|538519	translocase of inner mitochondrial membrane 13|uncharacterized LOC104969115|pleckstrin homology domain containing J1|anti-Mullerian hormone|junctional sarcoplasmic reticulum protein 1|IZUMO family member 4%2C transcript variant X1|ras-related protein Rap-1b|G protein subunit gamma 7|growth arrest and DNA damage inducible beta|lamin B2|transmembrane serine protease 9%2C transcript variant X2|leuci…
3	51596980	52133005	0.07	CDC7|TGFBR3|HFM1	516094|784894|505814	cell division cycle 7%2C transcript variant X2|transforming growth factor beta receptor 3%2C transcript variant X3|HFM1%2C ATP dependent DNA helicase homolog
2	87635661	88656638	0.07	C2H2orf69|TYW5|MAIP1|SATB2|FTCDNL1|C2H2orf69|TYW5|MAIP1|SATB2|FTCDNL1	535735|539498|510566|541192|613365|535735|539498|510566|541192|613365	chromosome 2 C2orf69 homolog|tRNA-yW synthesizing protein 5%2C transcript variant X2|matrix AAA peptidase interacting protein 1|SATB homeobox 2|formiminotransferase cyclodeaminase N-terminal like%2C transcript variant X4|chromosome 2 C2orf69 homolog|tRNA-yW synthesizing protein 5%2C transcript variant X2|matrix AAA peptidase interacting protein 1|SATB homeobox 2|formiminotransferase cyclodeaminas…
2	87635661	88656638	0.07	C2H2orf69|TYW5|MAIP1|SATB2|FTCDNL1|C2H2orf69|TYW5|MAIP1|SATB2|FTCDNL1	535735|539498|510566|541192|613365|535735|539498|510566|541192|613365	chromosome 2 C2orf69 homolog|tRNA-yW synthesizing protein 5%2C transcript variant X2|matrix AAA peptidase interacting protein 1|SATB homeobox 2|formiminotransferase cyclodeaminase N-terminal like%2C transcript variant X4|chromosome 2 C2orf69 homolog|tRNA-yW synthesizing protein 5%2C transcript variant X2|matrix AAA peptidase interacting protein 1|SATB homeobox 2|formiminotransferase cyclodeaminas…
2	90835034	91341467	0.07	ICA1L|CARF|BMPR2|FAM117B|NBEAL1|WDR12	538992|509072|407127|614932|524280|528209	islet cell autoantigen 1 like%2C transcript variant X1|calcium responsive transcription factor%2C transcript variant X11|bone morphogenetic protein receptor type 2%2C transcript variant X1|family with sequence similarity 117 member B|neurobeachin like 1|WD repeat domain 12
2	124916791	126000064	0.07	MED18|ATP5IF1|XKR8|CD164L2|FCN3|SYTL1|TMEM222|PHACTR4|SESN2|PTAFR|SMPDL3B|RPA2|THEMIS2|PPP1R8|FAM76A|IFI6|AHDC1|GPR3|MAP3K6|WDTC1|DNAJC8|EYA3|STX12|FGR|WASF2	540695|327699|514365|539662|107131870|527641|614627|514644|509863|518283|518699|507912|507126|282319|535402|512913|522105|540687|614598|789937|614259|514364|505538|516133|504482	mediator complex subunit 18|ATP synthase inhibitory factor subunit 1|XK related 8|CD164 molecule like 2|ficolin 3|synaptotagmin like 1%2C transcript variant X1|transmembrane protein 222%2C transcript variant X3|phosphatase and actin regulator 4|sestrin 2|platelet activating factor receptor|sphingomyelin phosphodiesterase acid like 3B%2C transcript variant X2|replication protein A2|thymocyte selec…
1	132336406	132846792	0.07	STAG1	539234	stromal antigen 1%2C transcript variant X2
21	21558800	22094647	0.07	CIB1|NGRN|SEMA4B|VPS33B|PRC1|RCCD1|UNC45A|HDDC3|FES|FURIN|GDPGP1|MAN2A2|BLM|CRTC3	510141|508115|510140|526538|767818|531926|535692|613382|507304|281374|522909|527449|534148|540109	calcium and integrin binding 1|neugrin%2C neurite outgrowth associated%2C transcript variant 2|semaphorin 4B|VPS33B%2C late endosome and lysosome associated%2C transcript variant X2|protein regulator of cytokinesis 1|RCC1 domain containing 1%2C transcript variant X4|unc-45 myosin chaperone A|HD domain containing 3|FES proto-oncogene%2C tyrosine kinase|furin%2C paired basic amino acid cleaving enz…
20	31700601	32969528	0.07	FBXO4|SELENOP|CCDC152|C20H5orf51|GHR|OXCT1	534852|282066|767877|112443003|280805|535804	F-box protein 4%2C transcript variant X1|selenoprotein P|coiled-coil domain containing 152%2C transcript variant X1|chromosome 20 C5orf51 homolog%2C transcript variant X1|growth hormone receptor|3-oxoacid CoA-transferase 1
20	70422413	71839579	0.07	MRPL36|SLC6A18|CCDC127|NDUFS6|SLC6A3|CLPTM1L|TERT|SLC6A19|SLC12A7|NKD2|TRIP13|BRD9|LOC104975299|TPPP|CEP72|SLC9A3|EXOC3|AHRR|PDCD6|IRX4|LPCAT1|LOC617224|SDHA	504663|527659|100125239|327691|788410|506200|518884|100337416|100337431|789390|506746|615865|104975299|280968|617312|407112|513138|529500|100125927|614900|788450|617224|281480	mitochondrial ribosomal protein L36|solute carrier family 6 member 18|coiled-coil domain containing 127|NADH:ubiquinone oxidoreductase subunit S6|solute carrier family 6 member 3|CLPTM1 like%2C transcript variant X1|telomerase reverse transcriptase|solute carrier family 6 member 19|solute carrier family 12 member 7%2C transcript variant X8|naked cuticle homolog 2|thyroid hormone receptor interact…
20	70465086	71323913	0.07	MRPL36|SLC6A18|NDUFS6|SLC6A3|CLPTM1L|TERT|SLC6A19|SLC12A7|NKD2|IRX4|LPCAT1	504663|527659|327691|788410|506200|518884|100337416|100337431|789390|614900|788450	mitochondrial ribosomal protein L36|solute carrier family 6 member 18|NADH:ubiquinone oxidoreductase subunit S6|solute carrier family 6 member 3|CLPTM1 like%2C transcript variant X1|telomerase reverse transcriptase|solute carrier family 6 member 19|solute carrier family 12 member 7%2C transcript variant X8|naked cuticle homolog 2|iroquois homeobox 4%2C transcript variant X1|lysophosphatidylcholin…
17	52585506	53448091	0.07	HCAR1|LOC101902760|LOC527744|B3GNT4|ABCB9|VPS37B|CCDC62|DENR|KNTC1|RSRC2|VPS33A|DIABLO|LRRC43|MLXIP|BCL7A|WDR66|PSMD9|HIP1R|ZCCHC8|CLIP1	538759|101902760|527744|534619|529923|535566|515631|614238|506353|532701|510197|493999|784978|783217|616240|536738|513315|508291|539598|534624	hydroxycarboxylic acid receptor 1|ubiquitin|hydroxycarboxylic acid receptor 2|UDP-GlcNAc:betaGal beta-1%2C3-N-acetylglucosaminyltransferase 4|ATP binding cassette subfamily B member 9|VPS37B%2C ESCRT-I subunit%2C transcript variant X1|coiled-coil domain containing 62%2C transcript variant X5|density regulated re-initiation and release factor|kinetochore associated 1%2C transcript variant X3|argin…
17	52623454	53193462	0.07	HCAR1|LOC101902760|LOC527744|B3GNT4|VPS37B|CCDC62|DENR|KNTC1|RSRC2|VPS33A|DIABLO|LRRC43|HIP1R|ZCCHC8|CLIP1	538759|101902760|527744|534619|535566|515631|614238|506353|532701|510197|493999|784978|508291|539598|534624	hydroxycarboxylic acid receptor 1|ubiquitin|hydroxycarboxylic acid receptor 2|UDP-GlcNAc:betaGal beta-1%2C3-N-acetylglucosaminyltransferase 4|VPS37B%2C ESCRT-I subunit%2C transcript variant X1|coiled-coil domain containing 62%2C transcript variant X5|density regulated re-initiation and release factor|kinetochore associated 1%2C transcript variant X3|arginine and serine rich coiled-coil 2|VPS33A%2…
14	26152535	26692661	0.07	CHD7|RAB2A	533175|508373	chromodomain helicase DNA binding protein 7%2C transcript variant X3|RAB2A%2C member RAS oncogene family
14	33280668	33981233	0.07	PRDM14|SULF1|NCOA2|SLCO5A1	100140032|535166|508162|535202	PR/SET domain 14|sulfatase 1%2C transcript variant X4|nuclear receptor coactivator 2%2C transcript variant X9|solute carrier organic anion transporter family member 5A1%2C transcript variant X1
14	33962366	34512788	0.07	TRAM1|XKR9|NCOA2|LACTB2	281546|100300765|508162|535021	translocation associated membrane protein 1%2C transcript variant X1|XK related 9|nuclear receptor coactivator 2%2C transcript variant X9|lactamase beta 2
13	42773291	43667703	0.07	LOC104973792|CALML5|TUBAL3|AKR1C4|PYGB|ANKRD16|GDI2|ASB13|NET1|UCN3|LOC112449294|LOC112441538|LOC785762|AKR1C3|ABHD12|LOC782061|LOC112449293|LOC527068|FAM208B	104973792|520404|538631|282138|505560|507779|509832|533598|507365|751573|112449294|112441538|785762|617917|768242|782061|112449293|527068|785666	calcium-dependent protein kinase 10|calmodulin-like 5|tubulin alpha like 3|aldo-keto reductase family 1%2C member C4 (chlordecone reductase%3B 3-alpha hydroxysteroid dehydrogenase%2C type I%3B dihydrodiol dehydrogenase 4)|glycogen phosphorylase B|ankyrin repeat domain 16|GDP dissociation inhibitor 2|ankyrin repeat and SOCS box containing 13|neuroepithelial cell transforming 1|urocortin 3|dihydrod…
13	48614928	49182324	0.07	BMP2	615037	bone morphogenetic protein 2
12	27367406	28008469	0.07	RFC3|STARD13	515602|538697	replication factor C subunit 3|StAR related lipid transfer domain containing 13%2C transcript variant X13
11	61820590	63177585	0.07	MDH1|UGP2|LGALSL|AFTPH|VPS54|PELI1|SERTAD2|WDPCP	535182|281565|516629|540837|783762|535054|786476|527992	malate dehydrogenase 1%2C transcript variant 1|UDP-glucose pyrophosphorylase 2%2C transcript variant X5|galectin like|aftiphilin%2C transcript variant X2|VPS54%2C GARP complex subunit%2C transcript variant X4|pellino E3 ubiquitin protein ligase 1|SERTA domain containing 2%2C transcript variant X3|WD repeat containing planar cell polarity effector%2C transcript variant X6
11	72063639	74309499	0.07	CCDC121|C11H2orf16|FNDC4|KRTCAP3|SNX17|EIF2B4|MPV17|SLC30A3|SLC5A6|PREB|EMILIN1|OST4|LOC101906131|LOC112448893|GPN1|NRBP1|PPM1G|ZNF513|GTF3C2|UCN|DNAJC5G|CAD|ATRAID|ABHD1|CGREF1|KHK|AGBL5|TMEM214|CENPA|SLC35F6|CIB4|C11H2orf70|DRC1|SELENOI|ADGRF3|HADHB|GAREM2|KIF3C|ASXL2|LOC104973427|POMC|DNAJC27|ZNF512|GCKR|IFT172|TCF23|MAPRE3|DPYSL5|KCNK3|OTOF|HADHA|DTNB|DNMT3A|EFR3B|TRIM54|RAB10	782407|100141098|781806|508550|529972|521926|505763|512803|516021|525256|540451|617040|101906131|112448893|508522|532919|286880|100138621|782752|518336|616608|504261|100125942|510774|507586|614868|538585|514683|613898|525690|617324|767918|509524|506381|522893|281811|783429|777770|100140419|104973427|281416|540033|533884|100140421|100848219|616841|528839|100126171|519188|617299|281810|534119|35971…	coiled-coil domain containing 121%2C transcript variant X2|chromosome 11 C2orf16 homolog|fibronectin type III domain containing 4|keratinocyte associated protein 3|sorting nexin 17%2C transcript variant X1|eukaryotic translation initiation factor 2B subunit delta%2C transcript variant X1|MPV17%2C mitochondrial inner membrane protein|solute carrier family 30 member 3%2C transcript variant X1|solut…
11	72631883	73693222	0.07	LOC101906131|CENPA|SLC35F6|CIB4|C11H2orf70|DRC1|SELENOI|ADGRF3|HADHB|GAREM2|KIF3C|ASXL2|MAPRE3|DPYSL5|KCNK3|OTOF|HADHA|RAB10	101906131|613898|525690|617324|767918|509524|506381|522893|281811|783429|777770|100140419|528839|100126171|519188|617299|281810|783373	immediate early response 3-interacting protein 1|centromere protein A|solute carrier family 35 member F6|calcium and integrin binding family member 4|chromosome 11 C2orf70 homolog|dynein regulatory complex subunit 1|selenoprotein I|adhesion G protein-coupled receptor F3%2C transcript variant X2|hydroxyacyl-CoA dehydrogenase trifunctional multienzyme complex subunit beta%2C transcript variant X2|G…
11	94911253	95524511	0.07	LHX2|NEK6|ADGRD2|NR5A1|DENND1A|PSMB7	783763|515816|517106|281948|514134|511207	LIM homeobox 2|NIMA related kinase 6%2C transcript variant X2|adhesion G protein-coupled receptor D2%2C transcript variant X2|nuclear receptor subfamily 5 group A member 1|DENN domain containing 1A%2C transcript variant X4|proteasome subunit beta 7
10	52969973	53538212	0.07	TCF12	509039	transcription factor 12%2C transcript variant X7
10	57003322	57655536	0.07	ONECUT1	503584	one cut homeobox 1
10	57659598	58665636	0.07	BCL2L10|LOC101905723|ARPP19|MAPK6|LEO1|LYSMD2|SCG3|FAM214A|MYO5A|MYO5C|GNB5|TMOD3|TMOD2	523056|101905723|282658|538094|507524|511013|525941|522864|541234|532574|535365|533257|532085	BCL2 like 10|RNA polymerase-associated protein LEO1-like%2C transcript variant X3|cAMP regulated phosphoprotein 19%2C transcript variant 2|mitogen-activated protein kinase 6%2C transcript variant X4|LEO1 homolog%2C Paf1/RNA polymerase II complex component|LysM domain containing 2|secretogranin III%2C transcript variant X2|family with sequence similarity 214 member A%2C transcript variant X9|myosi…
10	58309609	58927571	0.07	LOC101905723|MAPK6|LEO1|LYSMD2|SCG3|TMOD3|TMOD2|DMXL2	101905723|538094|507524|511013|525941|533257|532085|782535	RNA polymerase-associated protein LEO1-like%2C transcript variant X3|mitogen-activated protein kinase 6%2C transcript variant X4|LEO1 homolog%2C Paf1/RNA polymerase II complex component|LysM domain containing 2|secretogranin III%2C transcript variant X2|tropomodulin 3|tropomodulin 2|Dmx like 2%2C transcript variant X5
10	59319367	60073393	0.07	TNFAIP8L3|AP4E1|SPPL2A|TRPM7|USP8|HDC|GABPB1|SLC27A2|USP50	523131|536144|530325|514642|538743|515950|520313|535727|506271	TNF alpha induced protein 8 like 3|adaptor related protein complex 4 subunit epsilon 1%2C transcript variant X1|signal peptide peptidase like 2A%2C transcript variant X4|transient receptor potential cation channel subfamily M member 7|ubiquitin specific peptidase 8|histidine decarboxylase|GA binding protein transcription factor subunit beta 1%2C transcript variant X5|solute carrier family 27 memb…
10	85970009	86521231	0.07	FCF1|YLPM1|DLST|RPS6KL1|PGF|EIF2B2|MLH3|ACYP1|ZC2HC1C|NEK9|FOS|PROX2|TMED10|AREL1	508270|540849|506888|530047|280894|513958|786279|507844|540480|534652|280795|529720|529761|539472	FCF1%2C rRNA-processing protein|YLP motif containing 1%2C transcript variant X1|dihydrolipoamide S-succinyltransferase|ribosomal protein S6 kinase like 1%2C transcript variant X7|placental growth factor|eukaryotic translation initiation factor 2B subunit beta|mutL homolog 3%2C transcript variant X8|acylphosphatase 1|zinc finger C2HC-type containing 1C|NIMA related kinase 9|Fos proto-oncogene%2C A…
8	59108754	60072833	0.07	LOC785500|DNAJB5|C8H9orf131|PIGO|FAM214B|FAM166B|TESK1|SIT1|ARHGEF39|TPM2|CREB3|RGP1|MSMP|SPAG8|LOC619011|LOC784594|LOC618717|FAM205C|PHF24|VCP|FANCG|STOML2|CD72|CCDC107|CA9|GBA2|NPR2|HINT2|FAM221B|TMEM8B|UNC13B|LOC516849|TLN1|LOC529284|RUSC2	785500|540083|100137826|783989|510325|507810|527643|512027|780881|497015|281715|539393|100295064|514627|619011|784594|618717|767962|615254|507345|615352|510324|783725|514786|511923|100139170|281357|281816|783189|100125302|530692|516849|783470|529284|507809	protein FAM205A|DnaJ heat shock protein family (Hsp40) member B5%2C transcript variant X1|chromosome 8 C9orf131 homolog|phosphatidylinositol glycan anchor biosynthesis class O%2C transcript variant X1|family with sequence similarity 214 member B|family with sequence similarity 166 member B%2C transcript variant X4|testis associated actin remodelling kinase 1|signaling threshold regulating transme…
8	74904223	75517825	0.07	SPINK4|AQP3|B4GALT1|BAG1|CHMP5|AQP7|NOL6|UBE2R2|NFX1|UBAP2|DCAF12	616822|780866|281781|613855|539781|615498|782674|537885|515680|506577|525161	serine peptidase inhibitor%2C Kazal type 4|aquaporin 3 (Gill blood group)|beta-1%2C4-galactosyltransferase 1|BCL2 associated athanogene 1|charged multivesicular body protein 5|aquaporin 7|nucleolar protein 6|ubiquitin conjugating enzyme E2 R2|nuclear transcription factor%2C X-box binding 1|ubiquitin associated protein 2%2C transcript variant X9|DDB1 and CUL4 associated factor 12
7	45332980	46244735	0.07	C7H5orf15|CDKN2AIPNL|VDAC1|TCF7|SKP1|PPP2CA|CDKL3|UBE2B|JADE2|SEC24A|FSTL4|SAR1B	514781|512206|282119|782690|615427|282320|541279|512207|512319|505089|540809|515999	chromosome 7 C5orf15 homolog|CDKN2A interacting protein N-terminal like%2C transcript variant X1|voltage dependent anion channel 1%2C transcript variant X2|transcription factor 7%2C transcript variant X3|S-phase kinase associated protein 1|protein phosphatase 2 catalytic subunit alpha|cyclin dependent kinase like 3|ubiquitin conjugating enzyme E2 B|jade family PHD finger 2%2C transcript variant X…
7	45360509	46244711	0.07	C7H5orf15|CDKN2AIPNL|VDAC1|TCF7|SKP1|PPP2CA|CDKL3|UBE2B|JADE2|SEC24A|FSTL4|SAR1B	514781|512206|282119|782690|615427|282320|541279|512207|512319|505089|540809|515999	chromosome 7 C5orf15 homolog|CDKN2A interacting protein N-terminal like%2C transcript variant X1|voltage dependent anion channel 1%2C transcript variant X2|transcription factor 7%2C transcript variant X3|S-phase kinase associated protein 1|protein phosphatase 2 catalytic subunit alpha|cyclin dependent kinase like 3|ubiquitin conjugating enzyme E2 B|jade family PHD finger 2%2C transcript variant X…
7	60133261	60933275	0.07	ADRB2|PCYOX1L|GRPEL2|IL17B|CSNK1A1|SH3TC2|ABLIM3|AFAP1L1|ARHGEF37	281605|514598|514599|504992|282684|536167|613794|510738|526631	adrenoceptor beta 2|prenylcysteine oxidase 1 like|GrpE like 2%2C mitochondrial|interleukin 17B|casein kinase 1 alpha 1%2C transcript variant X6|SH3 domain and tetratricopeptide repeats 2%2C transcript variant X3|actin binding LIM protein family member 3%2C transcript variant X7|actin filament associated protein 1 like 1|Rho guanine nucleotide exchange factor 37
7	109800189	110424115	0.07	TSLP|WDR36|CAMK4	617637|514267|100337083	thymic stromal lymphopoietin|WD repeat domain 36%2C transcript variant X3|calcium/calmodulin dependent protein kinase IV%2C transcript variant X3
5	111052052	112032831	0.07	MCHR1|CACNA1I|ENTHD1|FAM83F|ADSL|SGSM3|LOC112441544|GRAP2|TNRC6B|MKL1	540119|282413|538470|538476|510949|767820|112441544|522346|528167|509011	melanin concentrating hormone receptor 1|calcium voltage-gated channel subunit alpha1 I|ENTH domain containing 1|family with sequence similarity 83 member F|adenylosuccinate lyase|small G protein signaling modulator 3%2C transcript variant X2|voltage-dependent T-type calcium channel subunit alpha-1I-like|GRB2 related adaptor protein 2|trinucleotide repeat containing 6B|megakaryoblastic leukemia (…
5	119415574	119947908	0.07	TRABD|HDAC10|MAPK11|MIOX|LMF2|SCO2|ODF3B|KLHDC7B|CPT1B|MAPK8IP2|ARSA|MLC1|PANX2|LOC101904344|SELENOO|TUBGCP6|MAPK12|PLXNB2|PPP6R2|SBF1|ADM2|NCAPH2|SYCE3|CHKB|LOC104972617|TTLL8|DENND6B|MOV10L1	513765|510654|618906|508591|510646|100125923|510060|539100|509459|618893|505514|618918|539070|101904344|790464|618908|512943|508175|510764|510349|618896|767978|790482|536213|104972617|100336501|100139352|100139822	TraB domain containing%2C transcript variant X2|histone deacetylase 10|mitogen-activated protein kinase 11%2C transcript variant X2|myo-inositol oxygenase|lipase maturation factor 2|SCO cytochrome oxidase deficient homolog 2 (yeast)|outer dense fiber of sperm tails 3B|kelch domain containing 7B|carnitine palmitoyltransferase 1B|mitogen-activated protein kinase 8 interacting protein 2%2C transcrip…
3	51595146	52151350	0.07	CDC7|TGFBR3|HFM1	516094|784894|505814	cell division cycle 7%2C transcript variant X2|transforming growth factor beta receptor 3%2C transcript variant X3|HFM1%2C ATP dependent DNA helicase homolog
3	92284546	92987383	0.07	LOC616319|DIO1|YIPF1|DMRTB1|NDC1|GLIS1|LRP8|HSPB11	616319|782446|511748|516987|616114|541222|407179|616194	solute carrier family 25 (mitochondrial carrier%3B phosphate carrier)%2C member 3-like|iodothyronine deiodinase 1|Yip1 domain family member 1|DMRT like family B with proline rich C-terminal 1|NDC1 transmembrane nucleoporin|GLIS family zinc finger 1|LDL receptor related protein 8%2C transcript variant X15|heat shock protein family B (small) member 11
3	98529114	99047529	0.07	FOXD2|FOXE3|CMPK1|TAL1|PDZK1IP1|STIL	614839|787258|509965|518657|613915|510012	forkhead box D2|forkhead box E3|cytidine/uridine monophosphate kinase 1%2C transcript variant X1|TAL bHLH transcription factor 1%2C erythroid differentiation factor%2C transcript variant X11|PDZK1 interacting protein 1|STIL%2C centriolar assembly protein
1	86173623	86830811	0.07	CCDC39|TTC14	534432|512635	coiled-coil domain containing 39|tetratricopeptide repeat domain 14
1	115825455	116371473	0.07	SUCNR1|LOC523130|AADAC|LOC782258|LOC528748	539622|523130|519557|782258|528748	succinate receptor 1|C1GALT1-specific chaperone 1|arylacetamide deacetylase (esterase)|arylacetamide deacetylase-like|arylacetamide deacetylase-like 2
19	25815285	26473870	0.07	MIS12|DERL2|RPAIN|ZNF232|INCA1|LOC100848357|SPAG7|PFN1|RNF167|SLC25A11|NLRP1|LOC788205|DHX33|C1QBP|NUP88|SCIMP|ZNF594|KIF1C|CAMTA2|ENO3|GP1BA|ZFP3|RABEP1	767858|508465|618324|104975019|618287|100848357|515086|513895|616030|282523|528166|788205|528151|518321|504786|100848290|107131511|514928|100859923|540303|504977|538648|504785	MIS12%2C kinetochore complex component|derlin 2%2C transcript variant X2|RPA interacting protein%2C transcript variant X1|zinc finger protein 232|inhibitor of CDK%2C cyclin A1 interacting protein 1%2C transcript variant X3|uncharacterized LOC100848357%2C transcript variant 1|sperm associated antigen 7|profilin 1|ring finger protein 167|solute carrier family 25 member 11|NLR family pyrin domain co…
19	40378708	40889019	0.07	NR1D1|CDC6|GJD3|MSL1|CASC3|RAPGEFL1|RARA|IGFBP4|TNS4|CCR7|SMARCE1|KRT222|THRA|WIPF2|TOP2A	768225|515301|616824|787839|531673|618568|534280|282262|532898|510668|540910|509747|532621|616849|787696	nuclear receptor subfamily 1 group D member 1|cell division cycle 6|gap junction protein delta 3|male specific lethal 1 homolog%2C transcript variant X2|CASC3%2C exon junction complex subunit|Rap guanine nucleotide exchange factor like 1|retinoic acid receptor alpha%2C transcript variant X6|insulin like growth factor binding protein 4|tensin 4|C-C motif chemokine receptor 7|SWI/SNF related%2C mat…
19	46769764	48990105	0.07	ACE3|TACO1|LIMD2|PSMC5|CD79B|DDX5|C19H17orf58|EFCAB3|METTL2A|CYB561|ACE|KCNH6|DCAF7|STRADA|CCDC47|DDX42|FTSJ3|SMARCD2|GH1|SCN4A|PRR29|LOC100140873|ERN1|TEX2|PECAM1|POLG2|CEP95|KPNA2|LOC107131538|TLK2|MRC2|TANC2|MAP3K3|TCAM1|MILR1|SMURF2|MARCH10|LOC616254	100295485|507536|508942|282015|509801|533700|100301295|524320|506221|317663|509484|527872|516678|515024|540167|100140430|508497|789613|280804|517426|100336106|100140873|112442685|513262|282303|505152|506840|513592|107131538|534705|529049|529494|508943|616168|789682|540826|540263|616254	angiotensin I converting enzyme (peptidyl-dipeptidase A) 3|translational activator of cytochrome c oxidase I|LIM domain containing 2|proteasome 26S subunit%2C ATPase 5|CD79b molecule%2C transcript variant X2|DEAD-box helicase 5|chromosome 19 C17orf58 homolog|EF-hand calcium binding domain 3|methyltransferase like 2A|cytochrome b561|angiotensin I converting enzyme%2C transcript variant X1|potassiu…
18	2421579	3022544	0.07	CTRB1|LOC100848132|GABARAPL2|TERF2IP|ZNRF1|LDHD|LOC618826|BCAR1|BCNT2|TMEM170A|CHST6|TMEM231|KARS|ZFP1|CFDP1|CFDP2|ADAT1	504241|100848132|282531|509625|509076|510284|618826|527550|514131|790244|538464|511832|509624|513942|281682|286876|618521	chymotrypsinogen B1|chymotrypsinogen A|GABA type A receptor associated protein like 2|TERF2 interacting protein|zinc and ring finger 1|lactate dehydrogenase D%2C transcript variant X2|chymotrypsinogen B1%2C transcript variant X1|BCAR1%2C Cas family scaffold protein|bucentaur-2%2C transcript variant X3|transmembrane protein 170A|carbohydrate (N-acetylglucosamine 6-O) sulfotransferase 6|transmembra…
17	52153202	53193617	0.07	SNRNP35|ARL6IP4|HCAR1|LOC101902760|LOC527744|B3GNT4|RILPL1|RILPL2|KMT5A|SBNO1|CDK2AP1|C17H12orf65|MPHOSPH9|ABCB9|VPS37B|CCDC62|DENR|KNTC1|RSRC2|VPS33A|DIABLO|LRRC43|OGFOD2|HIP1R|ZCCHC8|CLIP1|PITPNM2	512142|526095|538759|101902760|527744|534619|505840|533228|532622|540582|615387|507595|530962|529923|535566|515631|614238|506353|532701|510197|493999|784978|539407|508291|539598|534624|523999	small nuclear ribonucleoprotein U11/U12 subunit 35|ADP ribosylation factor like GTPase 6 interacting protein 4%2C transcript variant X2|hydroxycarboxylic acid receptor 1|ubiquitin|hydroxycarboxylic acid receptor 2|UDP-GlcNAc:betaGal beta-1%2C3-N-acetylglucosaminyltransferase 4|Rab interacting lysosomal protein like 1|Rab interacting lysosomal protein like 2|lysine methyltransferase 5A|strawberry …
17	52160651	53196354	0.07	SNRNP35|ARL6IP4|HCAR1|LOC101902760|LOC527744|B3GNT4|RILPL2|KMT5A|SBNO1|CDK2AP1|C17H12orf65|MPHOSPH9|ABCB9|VPS37B|CCDC62|DENR|KNTC1|RSRC2|VPS33A|DIABLO|LRRC43|OGFOD2|HIP1R|ZCCHC8|CLIP1|PITPNM2	512142|526095|538759|101902760|527744|534619|533228|532622|540582|615387|507595|530962|529923|535566|515631|614238|506353|532701|510197|493999|784978|539407|508291|539598|534624|523999	small nuclear ribonucleoprotein U11/U12 subunit 35|ADP ribosylation factor like GTPase 6 interacting protein 4%2C transcript variant X2|hydroxycarboxylic acid receptor 1|ubiquitin|hydroxycarboxylic acid receptor 2|UDP-GlcNAc:betaGal beta-1%2C3-N-acetylglucosaminyltransferase 4|Rab interacting lysosomal protein like 2|lysine methyltransferase 5A|strawberry notch homolog 1%2C transcript variant X4|…
17	52584769	53323907	0.07	HCAR1|LOC101902760|LOC527744|B3GNT4|ABCB9|VPS37B|CCDC62|DENR|KNTC1|RSRC2|VPS33A|DIABLO|LRRC43|MLXIP|BCL7A|HIP1R|ZCCHC8|CLIP1	538759|101902760|527744|534619|529923|535566|515631|614238|506353|532701|510197|493999|784978|783217|616240|508291|539598|534624	hydroxycarboxylic acid receptor 1|ubiquitin|hydroxycarboxylic acid receptor 2|UDP-GlcNAc:betaGal beta-1%2C3-N-acetylglucosaminyltransferase 4|ATP binding cassette subfamily B member 9|VPS37B%2C ESCRT-I subunit%2C transcript variant X1|coiled-coil domain containing 62%2C transcript variant X5|density regulated re-initiation and release factor|kinetochore associated 1%2C transcript variant X3|argin…
16	41896711	42562874	0.07	MAD2L2|FBXO2|C16H1orf167|DRAXIN|FBXO6|FBXO44|DISP3|UBIAD1|ANGPTL7|EXOSC10|MTOR|AGTRAP	506605|512589|100848408|506110|513023|785057|616017|508501|512698|535340|100139219|508521	mitotic arrest deficient 2 like 2|F-box protein 2%2C transcript variant X2|chromosome 16 C1orf167 homolog|dorsal inhibitory axon guidance protein|F-box protein 6|F-box protein 44|dispatched RND transporter family member 3|UbiA prenyltransferase domain containing 1|angiopoietin like 7|exosome component 10%2C transcript variant X2|mechanistic target of rapamycin kinase|angiotensin II receptor assoc…
15	17586715	18087648	0.07	ACAT1|CUL5|ATM|C15H11orf65|NPAT	511082|510331|526824|613764|526583	acetyl-CoA acetyltransferase 1|cullin 5%2C transcript variant X4|ATM serine/threonine kinase|chromosome 15 C11orf65 homolog|nuclear protein%2C coactivator of histone transcription%2C transcript variant X3
14	383390	937264	0.07	C14H8orf82|LRRC24|RECQL4|MFSD3|GPT|FOXH1|TONSL|VPS28|SLC39A4|CPSF1|SLC52A2|FBXL6|TMEM249|SCRT1|SCX|LOC112449560|HGH1|WDR97|MAF1|CYC1|EXOSC4|SMPD5|GRINA|LRRC14|PPP1R16A|KIFC2|CYHR1|ADCK5|DGAT1|HSF1|BOP1|SHARPIN|GPAA1|OPLAH|PARP10|PLEC|EPPK1|ARHGAP39|MROH1|SPATC1	618766|512879|515472|508702|539188|493733|505102|618785|510951|282703|527884|512690|789629|618261|615157|112449560|509113|104973958|512498|512500|618292|100141215|510225|539952|508701|789523|282612|522614|282609|506235|515056|512499|513395|408006|510991|786966|100337278|532363|515055|618305	chromosome 14 C8orf82 homolog%2C transcript variant X1|leucine rich repeat containing 24%2C transcript variant X1|RecQ like helicase 4%2C transcript variant X1|major facilitator superfamily domain containing 3|glutamic--pyruvic transaminase|forkhead box H1|tonsoku like%2C DNA repair protein|VPS28%2C ESCRT-I subunit%2C transcript variant X5|solute carrier family 39 member 4|cleavage and polyadenyl…
13	31749762	32546062	0.07	HACD1|TMEM236|SLC39A12|ST8SIA6|STAM|MRC1	615191|520412|527210|494116|512734|787578	3-hydroxyacyl-CoA dehydratase 1%2C transcript variant X1|transmembrane protein 236|solute carrier family 39 member 12|ST8 alpha-N-acetyl-neuraminide alpha-2%2C8-sialyltransferase 6|signal transducing adaptor molecule|mannose receptor C-type 1%2C transcript variant X2
12	29918521	30648770	0.07	HMGB1|TEX26|MEDAG|ALOX5AP|USPL1|KATNAL1	282691|508945|510187|613869|788351|537739	high mobility group box 1|testis expressed 26|mesenteric estrogen dependent adipogenesis|arachidonate 5-lipoxygenase activating protein|ubiquitin specific peptidase like 1%2C transcript variant X3|katanin catalytic subunit A1 like 1%2C transcript variant X9
12	30127882	30663216	0.07	HMGB1|ALOX5AP|USPL1|KATNAL1	282691|613869|788351|537739	high mobility group box 1|arachidonate 5-lipoxygenase activating protein|ubiquitin specific peptidase like 1%2C transcript variant X3|katanin catalytic subunit A1 like 1%2C transcript variant X9
11	59753829	60318971	0.07	C11H2orf74|AHSA2|USP34|XPO1	100294981|531017|534067|510568	chromosome 11 C2orf74 homolog%2C transcript variant X2|activator of HSP90 ATPase homolog 2|ubiquitin specific peptidase 34%2C transcript variant X4|exportin 1%2C transcript variant X6
11	59753928	60323306	0.07	C11H2orf74|AHSA2|USP34|XPO1	100294981|531017|534067|510568	chromosome 11 C2orf74 homolog%2C transcript variant X2|activator of HSP90 ATPase homolog 2|ubiquitin specific peptidase 34%2C transcript variant X4|exportin 1%2C transcript variant X6
11	59754569	60324691	0.07	C11H2orf74|AHSA2|USP34|XPO1	100294981|531017|534067|510568	chromosome 11 C2orf74 homolog%2C transcript variant X2|activator of HSP90 ATPase homolog 2|ubiquitin specific peptidase 34%2C transcript variant X4|exportin 1%2C transcript variant X6
11	94825029	96098784	0.07	RPL35|LHX2|NEK6|ADGRD2|NR5A1|OLFML2A|WDR38|ARPC5L|GOLGA1|RABEPK|DENND1A|NR6A1|SCAI|PPP6C|PSMB7	515534|783763|515816|517106|281948|516730|787677|613421|511191|533613|514134|541257|521431|511058|511207	ribosomal protein L35|LIM homeobox 2|NIMA related kinase 6%2C transcript variant X2|adhesion G protein-coupled receptor D2%2C transcript variant X2|nuclear receptor subfamily 5 group A member 1|olfactomedin like 2A|WD repeat domain 38|actin related protein 2/3 complex subunit 5 like|golgin A1|Rab9 effector protein with kelch motifs|DENN domain containing 1A%2C transcript variant X4|nuclear recept…
10	57659601	58251543	0.07	BCL2L10|ARPP19|FAM214A|MYO5A|MYO5C|GNB5	523056|282658|522864|541234|532574|535365	BCL2 like 10|cAMP regulated phosphoprotein 19%2C transcript variant 2|family with sequence similarity 214 member A%2C transcript variant X9|myosin VA%2C transcript variant X3|myosin VC|G protein subunit beta 5
10	57983125	59167798	0.07	BCL2L10|LOC101905723|MAPK6|LEO1|LYSMD2|SCG3|MYO5A|MYO5C|GNB5|TMOD3|TMOD2|DMXL2|GLDN|CYP19A1	523056|101905723|538094|507524|511013|525941|541234|532574|535365|533257|532085|782535|781681|281740	BCL2 like 10|RNA polymerase-associated protein LEO1-like%2C transcript variant X3|mitogen-activated protein kinase 6%2C transcript variant X4|LEO1 homolog%2C Paf1/RNA polymerase II complex component|LysM domain containing 2|secretogranin III%2C transcript variant X2|myosin VA%2C transcript variant X3|myosin VC|G protein subunit beta 5|tropomodulin 3|tropomodulin 2|Dmx like 2%2C transcript variant…
10	75444485	75962037	0.07	GPHB5|WDR89|SGPP1|PPP2R5E|RHOJ	539408|539045|516881|533617|540619	glycoprotein hormone beta 5|WD repeat domain 89|sphingosine-1-phosphate phosphatase 1|protein phosphatase 2 regulatory subunit B'epsilon|ras homolog family member J
9	40887147	41517305	0.07	LOC112448040|CEP57L1|SESN1|ARMC2|FOXO3	112448040|519522|538226|520151|535530	putative uncharacterized protein C6orf183%2C transcript variant X2|centrosomal protein 57 like 1%2C transcript variant X4|sestrin 1|armadillo repeat containing 2%2C transcript variant X4|forkhead box O3
9	60076251	60618290	0.07	GJA10|CASP8AP2|BACH2|MDN1|LYRM2|ANKRD6	100138447|505138|538296|535163|615821|516065	gap junction protein alpha 10|caspase 8 associated protein 2%2C transcript variant X3|BTB domain and CNC homolog 2%2C transcript variant X3|midasin AAA ATPase 1|LYR motif containing 2|ankyrin repeat domain 6
9	103677566	104317885	0.07	PDCD2|DLL1|FAM120B|TBP|PSMB1	512079|788775|524306|516578|514237	programmed cell death 2|delta like canonical Notch ligand 1%2C transcript variant X1|family with sequence similarity 120B|TATA-box binding protein%2C transcript variant X4|proteasome subunit beta 1
8	75180786	75815853	0.07	AQP3|NOL6|UBE2R2|KIF24|NUDT2|FAM219A|UBAP2|UBAP1|MYORG|DCAF12	780866|782674|537885|513392|768044|614125|506577|517788|540767|525161	aquaporin 3 (Gill blood group)|nucleolar protein 6|ubiquitin conjugating enzyme E2 R2|kinesin family member 24|nudix hydrolase 2%2C transcript variant X3|family with sequence similarity 219 member A%2C transcript variant X3|ubiquitin associated protein 2%2C transcript variant X9|ubiquitin associated protein 1%2C transcript variant X2|myogenesis regulating glycosidase (putative)%2C transcript vari…
7	21276976	21901786	0.07	PLEKHJ1|AMH|JSRP1|IZUMO4|LOC789148|IL4|IL13|PEAK3|OAZ1|SF3A2|AP3D1|MOB3A|SEPT8|RAD50|DOT1L|MKNK2|KIF3A|IL5	529056|280718|509378|510569|789148|280824|281247|618430|506973|789082|281023|505007|540614|788127|510442|538519|541246|280825	pleckstrin homology domain containing J1|anti-Mullerian hormone|junctional sarcoplasmic reticulum protein 1|IZUMO family member 4%2C transcript variant X1|ras-related protein Rap-1b|interleukin 4|interleukin 13|PEAK family member 3%2C transcript variant X1|ornithine decarboxylase antizyme 1|splicing factor 3a subunit 2|adaptor related protein complex 3 subunit delta 1%2C transcript variant X2|MOB…
7	60091393	60937710	0.07	ADRB2|PCYOX1L|GRPEL2|IL17B|CSNK1A1|SH3TC2|ABLIM3|AFAP1L1|ARHGEF37	281605|514598|514599|504992|282684|536167|613794|510738|526631	adrenoceptor beta 2|prenylcysteine oxidase 1 like|GrpE like 2%2C mitochondrial|interleukin 17B|casein kinase 1 alpha 1%2C transcript variant X6|SH3 domain and tetratricopeptide repeats 2%2C transcript variant X3|actin binding LIM protein family member 3%2C transcript variant X7|actin filament associated protein 1 like 1|Rho guanine nucleotide exchange factor 37
7	60133261	61065935	0.07	ADRB2|PCYOX1L|GRPEL2|IL17B|CSNK1A1|SH3TC2|ABLIM3|AFAP1L1|ARHGEF37	281605|514598|514599|504992|282684|536167|613794|510738|526631	adrenoceptor beta 2|prenylcysteine oxidase 1 like|GrpE like 2%2C mitochondrial|interleukin 17B|casein kinase 1 alpha 1%2C transcript variant X6|SH3 domain and tetratricopeptide repeats 2%2C transcript variant X3|actin binding LIM protein family member 3%2C transcript variant X7|actin filament associated protein 1 like 1|Rho guanine nucleotide exchange factor 37
6	117	790574	0.07	LOC788476|APELA	788476|101905445	olfactory receptor 5D13|apelin receptor early endogenous ligand
5	111022165	112018595	0.07	MCHR1|CACNA1I|ENTHD1|FAM83F|ADSL|SGSM3|LOC112441544|GRAP2|TNRC6B|MKL1	540119|282413|538470|538476|510949|767820|112441544|522346|528167|509011	melanin concentrating hormone receptor 1|calcium voltage-gated channel subunit alpha1 I|ENTH domain containing 1|family with sequence similarity 83 member F|adenylosuccinate lyase|small G protein signaling modulator 3%2C transcript variant X2|voltage-dependent T-type calcium channel subunit alpha-1I-like|GRB2 related adaptor protein 2|trinucleotide repeat containing 6B|megakaryoblastic leukemia (…
5	119381956	120082060	0.07	TRABD|HDAC10|MAPK11|MIOX|LMF2|SCO2|ODF3B|KLHDC7B|CPT1B|MAPK8IP2|ARSA|ACR|IL17REL|MLC1|PANX2|LOC101904344|SELENOO|TUBGCP6|MAPK12|PLXNB2|PPP6R2|SBF1|ADM2|NCAPH2|SYCE3|CHKB|LOC104972617|SHANK3|RABL2B|TTLL8|DENND6B|MOV10L1	513765|510654|618906|508591|510646|100125923|510060|539100|509459|618893|505514|280711|100336471|618918|539070|101904344|790464|618908|512943|508175|510764|510349|618896|767978|790482|536213|104972617|512428|515671|100336501|100139352|100139822	TraB domain containing%2C transcript variant X2|histone deacetylase 10|mitogen-activated protein kinase 11%2C transcript variant X2|myo-inositol oxygenase|lipase maturation factor 2|SCO cytochrome oxidase deficient homolog 2 (yeast)|outer dense fiber of sperm tails 3B|kelch domain containing 7B|carnitine palmitoyltransferase 1B|mitogen-activated protein kinase 8 interacting protein 2%2C transcrip…
4	53692651	54211431	0.07	LOC112446383|FOXP2	112446383|505502	SUMO-conjugating enzyme UBC9|forkhead box P2
4	67927481	69073947	0.07	EVX1|HOXA11|HOXA10|HOXA7|HOXA5|HOXA4|HOXA2|HOXA1|TAX1BP1|HOXA13|HOXA9|HOXA6|HOXA3|HIBADH|LOC112446393|JAZF1	540239|100336578|784386|615851|768039|538865|524150|537889|535589|787194|510459|100848736|509991|512002|112446393|616701	even-skipped homeobox 1|homeobox A11|homeobox A10|homeobox A7|homeobox A5|homeobox A4|homeobox A2|homeobox A1|Tax1 binding protein 1|homeobox A13|homeobox A9|homeobox A6|homeobox A3%2C transcript variant X2|3-hydroxyisobutyrate dehydrogenase|uncharacterized LOC112446393|JAZF zinc finger 1
3	33990421	34522408	0.07	PSMA5|MYBPHL|PSRC1|CELSR2|SARS|C3H1orf194|TMEM167B|TAF13|CLCC1|AKNAD1|SORT1|KIAA1324|WDR47|GPSM2	510155|538875|541250|538194|281476|613530|613426|513065|519085|613684|511591|784449|512354|513654	proteasome subunit alpha 5|myosin binding protein H like|proline and serine rich coiled-coil 1|cadherin EGF LAG seven-pass G-type receptor 2|seryl-tRNA synthetase|chromosome 3 C1orf194 homolog|transmembrane protein 167B|TATA-box binding protein associated factor 13|chloride channel CLIC like 1|AKNA domain containing 1%2C transcript variant X6|sortilin 1%2C transcript variant X5|KIAA1324%2C transc…
3	103499922	104034824	0.07	PPCS|CLDN19|YBX1|ZMYND12|RIMKLA|GUCA2A|GUCA2B|PPIH|CCDC30|FOXJ3	539294|513034|287023|512257|507323|531794|515664|513428|100297243|539458	phosphopantothenoylcysteine synthetase|claudin 19|Y-box binding protein 1|zinc finger MYND-type containing 12|ribosomal modification protein rimK like family member A|guanylate cyclase activator 2A|guanylate cyclase activator 2B|peptidylprolyl isomerase H%2C transcript variant X3|coiled-coil domain containing 30|forkhead box J3%2C transcript variant X4
3	104800916	105322058	0.07	SLFNL1|LOC786231|FOXO6|CTPS1|SCMH1	614897|786231|112446032|506131|540926	schlafen like 1%2C transcript variant X2|zinc finger and BTB domain-containing protein 26-like|forkhead box O6%2C transcript variant X2|CTP synthase 1|Scm polycomb group protein homolog 1%2C transcript variant X15
2	85925948	86442421	0.07	HSPD1|HSPE1|MARS2|COQ10B|MOB4|RFTN2|BOLL|PLCL1|SF3B1	511913|281833|514726|514221|781884|505671|527841|537873|510177	heat shock protein family D (Hsp60) member 1%2C transcript variant 1|heat shock protein family E (Hsp10) member 1|methionyl-tRNA synthetase 2%2C mitochondrial|coenzyme Q10B|MOB family member 4%2C phocein|raftlin family member 2|boule homolog%2C RNA binding protein%2C transcript variant 1|phospholipase C like 1 (inactive)%2C transcript variant X1|splicing factor 3b subunit 1%2C transcript variant …
2	125209213	125879895	0.07	XKR8|PTAFR|SMPDL3B|RPA2|THEMIS2|PPP1R8|FAM76A|IFI6|AHDC1|EYA3|STX12|FGR|WASF2	514365|518283|518699|507912|507126|282319|535402|512913|522105|514364|505538|516133|504482	XK related 8|platelet activating factor receptor|sphingomyelin phosphodiesterase acid like 3B%2C transcript variant X2|replication protein A2|thymocyte selection associated family member 2%2C transcript variant X1|protein phosphatase 1 regulatory subunit 8|family with sequence similarity 76 member A|interferon alpha inducible protein 6|AT-hook DNA binding motif containing 1|EYA transcriptional co…
1	86291978	86830811	0.07	CCDC39|TTC14	534432|512635	coiled-coil domain containing 39|tetratricopeptide repeat domain 14
1	132329517	133005585	0.07	SLC35G2|PCCB|STAG1	511543|515902|539234	solute carrier family 35 member G2|propionyl-CoA carboxylase subunit beta|stromal antigen 1%2C transcript variant X2
1	132372056	133464968	0.07	PCCB|MSL2|STAG1|PPP2R3A	515902|525740|539234|787607	propionyl-CoA carboxylase subunit beta|MSL complex subunit 2|stromal antigen 1%2C transcript variant X2|protein phosphatase 2 regulatory subunit B''alpha%2C transcript variant X3
22	44687861	45335776	0.07	ERC2	537173	ELKS/RAB6-interacting/CAST family member 2
22	44687902	45461379	0.07	ERC2	537173	ELKS/RAB6-interacting/CAST family member 2
22	44687902	45335776	0.07	ERC2	537173	ELKS/RAB6-interacting/CAST family member 2
22	44688056	45335121	0.07	ERC2	537173	ELKS/RAB6-interacting/CAST family member 2
22	44688256	45335776	0.07	ERC2	537173	ELKS/RAB6-interacting/CAST family member 2
20	13736560	14584472	0.07	TRAPPC13|TRIM23|PPWD1|NLN|SGTB|CENPK|ADAMTS6|CWC27	511108|537285|517560|538650|540864|506404|540722|504397	trafficking protein particle complex 13%2C transcript variant X4|tripartite motif containing 23%2C transcript variant X4|peptidylprolyl isomerase domain and WD repeat containing 1%2C transcript variant X2|neurolysin%2C transcript variant X1|small glutamine rich tetratricopeptide repeat containing beta%2C transcript variant X3|centromere protein K|ADAM metallopeptidase with thrombospondin type 1 m…
19	33666568	34844468	0.07	MFAP4|MAPK7|MIEF2|ATPAF2|LOC104975050|RASD1|MED9|AKAP10|ALDH3A1|SLC47A2|ALDH3A2|SLC47A1|RNF112|LOC112442748|B9D1|EPN2|SLC5A10|FAM83G|PRPSAP2|SMCR8|TOP3A|FLII|LLGL1|ALKBH5|DRG2|GID4|DRC3|SREBF1|PEMT|ULK2|GRAP|SHMT1|MYO15A|RAI1|TOM1L2|SPECC1	286766|537703|515229|513521|104975050|507449|616966|513802|281617|506648|513967|616474|768085|112442748|505335|505336|407227|100139162|506111|781661|527411|514446|781865|533303|507472|509503|527539|539361|360197|618601|534491|509002|782104|528972|616315|506538	microfibril associated protein 4|mitogen-activated protein kinase 7%2C transcript variant X1|mitochondrial elongation factor 2|ATP synthase mitochondrial F1 complex assembly factor 2|uncharacterized LOC104975050|ras related dexamethasone induced 1|mediator complex subunit 9|A-kinase anchoring protein 10|aldehyde dehydrogenase 3 family member A1|solute carrier family 47 member 2|aldehyde dehydroge…
19	43251998	46763491	0.07	PPY|PYY|PYY2|NAGS|TMEM101|ATXN7L3|LOC101907697|SLC25A39|FAM171A2|ITGA2B|FZD2|CCDC103|FAM187A|HEXIM1|SPATA32|SPPL2C|MYL4|ARL4D|DHX8|ETV4|MEOX1|DUSP3|CFAP97D1|MPP3|CD300LG|LSM12|HDAC5|C19H17orf53|ASB16|TMUB2|UBTF|SLC4A1|RUNDC3A|GRN|GPATCH8|MEIOC|DBF4B|ADAM11|GJC1|EFTUD2|GFAP|KIF18B|C1QL1|DCAKD|NMT1|PLCD3|ACBD4|FMNL1|LOC112442678|MAP3K14|ARHGAP27|LOC614269|LYZL6|RPRML|GOSR2|WNT9B|WNT3|CRHR1|CDC27|IT…	280900|615800|280905|538004|515507|525252|101907697|509684|615144|515011|538507|509424|614821|539696|767871|513917|504201|538936|536093|533129|529059|615432|100296376|508710|615388|538005|504242|615299|539253|614388|497012|286817|614322|767942|534759|540078|615016|522375|511119|509425|281189|511170|519675|508778|281351|513057|515848|788992|112442678|508367|789296|614269|540048|616711|506198|54124…	pancreatic polypeptide|peptide YY|seminalplasmin|N-acetylglutamate synthase|transmembrane protein 101%2C transcript variant X1|ataxin 7 like 3%2C transcript variant X7|homeobox protein CDX-1-like%2C transcript variant X1|solute carrier family 25 member 39|family with sequence similarity 171 member A2%2C transcript variant X2|integrin subunit alpha 2b%2C transcript variant X4|frizzled class recept…
18	13334875	14110662	0.07	CYBA|MVD|SNAI3|CTU2|CDT1|APRT|TRAPPC2L|CA5A|BANP|LOC517901|ZC3H18|RNF166|PIEZO1|PABPN1L|CBFA2T3|ZFPM1|GALNS|ZNF469	281111|509958|526694|614194|519016|519017|509955|515359|513446|517901|523958|614210|789183|617429|523815|528338|515809|100298623	cytochrome b-245 alpha chain|mevalonate diphosphate decarboxylase|snail family transcriptional repressor 3|cytosolic thiouridylase subunit 2|chromatin licensing and DNA replication factor 1|adenine phosphoribosyltransferase|trafficking protein particle complex 2 like|carbonic anhydrase 5A|BTG3 associated nuclear protein|thyrotropin-releasing hormone receptor-like|zinc finger CCCH-type containing …
17	56815375	57350050	0.07	RFC5|SUDS3|PEBP1|WSB2|TAOK3|VSIG10|KSR2	508389|506646|431786|508388|534620|523257|617325	replication factor C subunit 5|SDS3 homolog%2C SIN3A corepressor complex component|phosphatidylethanolamine binding protein 1|WD repeat and SOCS box containing 2|TAO kinase 3|V-set and immunoglobulin domain containing 10|kinase suppressor of ras 2
17	58372522	58930359	0.07	MED13L	517336	mediator complex subunit 13 like
17	72545846	73162388	0.07	LOC112441985|TSSK1B|TSSK2|GSC2|SLC25A1|C17H22orf39|CLDN5|DGCR8|TRMT2A|RANBP1|CCDC188|DGCR6L|LOC101903252|ZNF74|DGCR2|ESS2|LOC101906870|MRPL40|UFD1|CDC45|SEPT5|TBX1|GNB1L|COMT|ARVCF|TANGO2|LOC112441986|RTN4R|PRODH|TXNRD2|ZDHHC8	112441985|529193|101906547|104974716|282476|515651|617453|540254|281834|533251|100848428|100126445|101903252|509706|767971|513758|101906870|101907103|507124|507122|615408|100337485|513071|618278|517045|518209|112441986|100299284|505094|282389|526847	bcl-2-binding component 3-like|testis specific serine kinase 1B|testis specific serine kinase 2|goosecoid homeobox 2|solute carrier family 25 member 1|chromosome 17 C22orf39 homolog%2C transcript variant X2|claudin 5|DGCR8%2C microprocessor complex subunit|tRNA methyltransferase 2 homolog A|RAN binding protein 1%2C transcript variant X2|coiled-coil domain containing 188%2C transcript variant X6|D…
16	44547647	45127949	0.07	LOC786597|SLC45A1|ENO1|RERE	786597|513008|281141|535394	chromosome 20 open reading frame 106 homolog|solute carrier family 45 member 1%2C transcript variant X1|enolase 1|arginine-glutamic acid dipeptide repeats%2C transcript variant X8
14	11489517	12076555	0.07
14	33090888	35041735	0.07	PRDM14|TRAM1|XKR9|SULF1|NCOA2|LACTB2|EYA1|SLCO5A1	100140032|281546|100300765|535166|508162|535021|511188|535202	PR/SET domain 14|translocation associated membrane protein 1%2C transcript variant X1|XK related 9|sulfatase 1%2C transcript variant X4|nuclear receptor coactivator 2%2C transcript variant X9|lactamase beta 2|EYA transcriptional coactivator and phosphatase 1%2C transcript variant X7|solute carrier organic anion transporter family member 5A1%2C transcript variant X1
14	34657496	35257869	0.07	EYA1	511188	EYA transcriptional coactivator and phosphatase 1%2C transcript variant X7
14	35276788	35784042	0.07	MSC|TRPA1	507407|505317	musculin|transient receptor potential cation channel subfamily A member 1
13	17685952	18369763	0.07	YME1L1|MASTL|ACBD5|ABI1|PDSS1|LOC100297097|APBB1IP|CCNY|LOC107133032|CREM|ANKRD26|CUL2	505118|540206|353160|540815|509696|100297097|533670|613711|107133032|540605|533620|535219	YME1 like 1 ATPase|microtubule associated serine/threonine kinase like%2C transcript variant X5|acyl-CoA binding domain containing 5|abl interactor 1|decaprenyl diphosphate synthase subunit 1%2C transcript variant X3|UPF0061 protein azo1574%2C transcript variant X5|amyloid beta precursor protein binding family B member 1 interacting protein%2C transcript variant X2|cyclin Y|endogenous retrovirus …
13	18208138	18708306	0.07	CCNY|CREM|CUL2|PARD3	613711|540605|535219|527964	cyclin Y|cAMP responsive element modulator|cullin 2%2C transcript variant X5|par-3 family cell polarity regulator%2C transcript variant X17
13	33603872	35234236	0.07	JCAD|ZEB1|ZNF438|MTPAP|SVIL	784675|535183|510512|511412|281509	junctional cadherin 5 associated|zinc finger E-box binding homeobox 1|zinc finger protein 438%2C transcript variant X13|mitochondrial poly(A) polymerase|supervillin
13	48614918	49263735	0.07	BMP2	615037	bone morphogenetic protein 2
13	51736312	52493257	0.07	ITPA|DDRGK1|FASTKD5|AVP|OXT|MRPS26|PCED1A|C13H20orf141|CPXM1|SLC4A11|UBOX5|GNRH2|VPS16|TMEM239|C13H20orf194|LZTS3|PTPRA|EBF4	613653|511144|788680|280728|280888|516004|614835|788725|532219|532407|514445|100848664|505361|104973820|519774|512397|100138017|506470	inosine triphosphatase%2C transcript variant X2|DDRGK domain containing 1|FAST kinase domains 5|arginine vasopressin|oxytocin/neurophysin I prepropeptide|mitochondrial ribosomal protein S26|PC-esterase domain containing 1A%2C transcript variant X3|chromosome 13 C20orf141 homolog|carboxypeptidase X%2C M14 family member 1|solute carrier family 4 member 11%2C transcript variant X6|U-box domain conta…
11	43092413	43724905	0.07	LOC107132928|PUS10|BCL11A|PAPOLG|REL	107132928|614986|538680|529071|509135	endogenous retrovirus group K member 7 Gag polyprotein-like|pseudouridylate synthase 10%2C transcript variant X4|B cell CLL/lymphoma 11A%2C transcript variant X10|poly(A) polymerase gamma|REL proto-oncogene%2C NF-kB subunit
11	59754038	60334831	0.07	C11H2orf74|AHSA2|USP34|XPO1	100294981|531017|534067|510568	chromosome 11 C2orf74 homolog%2C transcript variant X2|activator of HSP90 ATPase homolog 2|ubiquitin specific peptidase 34%2C transcript variant X4|exportin 1%2C transcript variant X6
11	59754764	60333668	0.07	C11H2orf74|AHSA2|USP34|XPO1	100294981|531017|534067|510568	chromosome 11 C2orf74 homolog%2C transcript variant X2|activator of HSP90 ATPase homolog 2|ubiquitin specific peptidase 34%2C transcript variant X4|exportin 1%2C transcript variant X6
11	62283896	63207752	0.07	UGP2|LGALSL|AFTPH|VPS54|PELI1|SERTAD2	281565|516629|540837|783762|535054|786476	UDP-glucose pyrophosphorylase 2%2C transcript variant X5|galectin like|aftiphilin%2C transcript variant X2|VPS54%2C GARP complex subunit%2C transcript variant X4|pellino E3 ubiquitin protein ligase 1|SERTA domain containing 2%2C transcript variant X3
11	98493194	99305578	0.07	PIP5KL1|DPM2|NAIF1|LCN2|C11H9orf16|SWI5|ZDHHC12|ENDOG|FPGS|ENG|AK1|ST6GALNAC4|FAM102A|SLC25A25|PTGES2|CIZ1|GOLGA2|TRUB2|COQ4|URM1|CERCAM|ODF2|SPTAN1|WDR34|SET|ZER1|TBC1D13|SPOUT1|DNM1|SLC27A4|GLE1|PKN3|ST6GALNAC6	523736|523737|510689|526639|616015|616324|505354|327707|505809|615844|280715|404124|615907|527786|493639|531522|508805|511988|511987|515890|516122|539043|540108|531489|538444|540351|509584|100138783|508794|514427|540982|505353|407222	phosphatidylinositol-4-phosphate 5-kinase like 1|dolichyl-phosphate mannosyltransferase subunit 2%2C regulatory|nuclear apoptosis inducing factor 1|lipocalin 2%2C transcript variant X2|chromosome 11 C9orf16 homolog|SWI5 homologous recombination repair protein|zinc finger DHHC-type containing 12|endonuclease G|folylpolyglutamate synthase%2C transcript variant X3|endoglin|adenylate kinase 1|ST6 N-a…
10	35362247	35911245	0.07	SRP14|BMF|BUB1B|PAK6|ANKRD63|FSIP1|GPR176|PLCB2|EIF2AK4	512792|541141|537027|539224|100140532|617063|525734|508888|513829	signal recognition particle 14|Bcl2 modifying factor|BUB1 mitotic checkpoint serine/threonine kinase B|p21 (RAC1) activated kinase 6%2C transcript variant X6|ankyrin repeat domain 63|fibrous sheath interacting protein 1|G protein-coupled receptor 176|phospholipase C beta 2%2C transcript variant X10|eukaryotic translation initiation factor 2 alpha kinase 4%2C transcript variant X2
10	52969973	54139085	0.07	TCF12|ZNF280D|MNS1|TEX9	509039|617261|532884|518432	transcription factor 12%2C transcript variant X7|zinc finger protein 280D%2C transcript variant X1|meiosis specific nuclear structural 1|testis expressed 9
10	57002964	57588295	0.07
10	85970009	86577605	0.07	FCF1|YLPM1|DLST|RPS6KL1|PGF|EIF2B2|MLH3|ACYP1|ZC2HC1C|NEK9|FOS|PROX2|TMED10|AREL1	508270|540849|506888|530047|280894|513958|786279|507844|540480|534652|280795|529720|529761|539472	FCF1%2C rRNA-processing protein|YLP motif containing 1%2C transcript variant X1|dihydrolipoamide S-succinyltransferase|ribosomal protein S6 kinase like 1%2C transcript variant X7|placental growth factor|eukaryotic translation initiation factor 2B subunit beta|mutL homolog 3%2C transcript variant X8|acylphosphatase 1|zinc finger C2HC-type containing 1C|NIMA related kinase 9|Fos proto-oncogene%2C A…
9	41314249	41939135	0.07	SNX3|ARMC2|FOXO3|AFG1L|NR2E1	528265|520151|535530|537689|528156	sorting nexin 3|armadillo repeat containing 2%2C transcript variant X4|forkhead box O3|AFG1 like ATPase|nuclear receptor subfamily 2 group E member 1
8	6661205	7492655	0.07	LOC112447767|ADAM21|ADAM29|LOC782699|LOC112447870|HPGD|GLRA3|DEFB134	112447767|789032|784116|782699|112447870|512259|541160|112447871	disintegrin and metalloproteinase domain-containing protein 20-like|ADAM metallopeptidase domain 21|ADAM metallopeptidase domain 29%2C transcript variant X1|disintegrin and metalloproteinase domain-containing protein 20|beta-defensin 43-like|15-hydroxyprostaglandin dehydrogenase|glycine receptor alpha 3%2C transcript variant X1|defensin beta 134
7	18529360	20924179	0.07	DUS3L|RPL36|C7H19orf70|LOC112447361|ZNRF4|FEM1A|LRG1|UBXN6|FSD1|SHD|EBI3|LOC100297725|EEF2|NMRK2|RAX2|MRPL54|HMG20B|MFSD12|DOHH|SMIM24|LOC618071|S1PR4|NRTN|PRR22|CATSPERD|LONP1|SAFB|SAFB2|UHRF1|PLIN3|TICAM1|DPP9|MYDGF|TNFAIP8L1|SEMA6B|PLIN5|PLIN4|HDGFL2|CHAF1A|SH3GL1|MPND|STAP2|TMIGD2|YJU2|ANKRD24|SIRT6|CREB3L3|ZBTB7A|PIAS4|ATCAY|ZFR2|MATK|APBA3|TJP3|PIP5K1C|TBXA2R|GIPC3|C7H19orf71|FZR1|NCLN|GNA1…	508812|768327|540962|112447361|517394|516550|514663|507936|510595|518715|514933|100297725|281138|780788|359713|511926|507723|112447369|526521|510079|618071|539534|525562|616551|617472|510796|539785|100300349|530411|767984|510427|521100|407769|531850|527573|531199|107131384|512959|504535|512719|512718|505456|524354|514934|530559|535416|513010|788491|534722|509463|618380|504668|511925|407100|508819…	dihydrouridine synthase 3 like|ribosomal protein L36|chromosome 7 C19orf70 homolog%2C transcript variant X1|uncharacterized LOC112447361%2C transcript variant X3|zinc and ring finger 4|fem-1 homolog A|leucine rich alpha-2-glycoprotein 1|UBX domain protein 6%2C transcript variant X1|fibronectin type III and SPRY domain containing 1|Src homology 2 domain containing transforming protein D|Epstein-Ba…
7	60550663	61137560	0.07	PCYOX1L|GRPEL2|IL17B|CSNK1A1|ABLIM3|AFAP1L1|ARHGEF37|PPARGC1B	514598|514599|504992|282684|613794|510738|526631|514750	prenylcysteine oxidase 1 like|GrpE like 2%2C mitochondrial|interleukin 17B|casein kinase 1 alpha 1%2C transcript variant X6|actin binding LIM protein family member 3%2C transcript variant X7|actin filament associated protein 1 like 1|Rho guanine nucleotide exchange factor 37|PPARG coactivator 1 beta%2C transcript variant X2
5	30567605	31414942	0.07	TUBA1A|TUBA1B|WNT10B|CCDC65|RND1|DDX23|CACNB3|LALBA|LOC104972406|LOC617415|LOC526630|LOC515887|LOC506992|LOC781446|LOC509508|TUBA1C|LMBR1L|DHH|RHEBL1|KMT2D|DDN|WNT1|ARF3|FKBP11|ADCY6|TEX49|KANSL2|LOC614370|PRKAG1|CCNT1	404053|539882|539337|535207|508869|537395|282160|281894|104972406|617415|526630|515887|506992|781446|509508|504244|539015|525833|353300|506805|616492|540662|510994|506043|509936|100335701|540194|614370|282324|407194	tubulin%2C alpha 1a%2C transcript variant X1|tubulin%2C alpha 1b|Wnt family member 10B|coiled-coil domain containing 65|Rho family GTPase 1|DEAD-box helicase 23|calcium voltage-gated channel auxiliary subunit beta 3|lactalbumin alpha|olfactory receptor 8S1-like|olfactory receptor 8S1|olfactory receptor 8S1|olfactory receptor 8S1|olfactory receptor 8S1|olfactory receptor 8S1|olfactory receptor 8S1…
5	110989591	112032315	0.07	LOC112446630|MCHR1|CACNA1I|ENTHD1|FAM83F|ADSL|SGSM3|LOC112441544|GRAP2|TNRC6B|MKL1	112446630|540119|282413|538470|538476|510949|767820|112441544|522346|528167|509011	vegetative cell wall protein gp1-like|melanin concentrating hormone receptor 1|calcium voltage-gated channel subunit alpha1 I|ENTH domain containing 1|family with sequence similarity 83 member F|adenylosuccinate lyase|small G protein signaling modulator 3%2C transcript variant X2|voltage-dependent T-type calcium channel subunit alpha-1I-like|GRB2 related adaptor protein 2|trinucleotide repeat con…
4	54555439	55403602	0.07	PPP1R3A|GPR85	784877|504208	protein phosphatase 1 regulatory subunit 3A|G protein-coupled receptor 85
3	33822490	34328764	0.07	GNAT2|GPR61|AMIGO1|AMPD2|GNAI3|SYPL2|PSMA5|MYBPHL|PSRC1|CELSR2|SARS|C3H1orf194|TMEM167B|TAF13|CYB561D1|ATXN7L2|SORT1|KIAA1324	281795|540581|524284|514185|539521|514665|510155|538875|541250|538194|281476|613530|613426|513065|527518|541097|511591|784449	G protein subunit alpha transducin 2|G protein-coupled receptor 61|adhesion molecule with Ig like domain 1|adenosine monophosphate deaminase 2|G protein subunit alpha i3|synaptophysin like 2|proteasome subunit alpha 5|myosin binding protein H like|proline and serine rich coiled-coil 1|cadherin EGF LAG seven-pass G-type receptor 2|seryl-tRNA synthetase|chromosome 3 C1orf194 homolog|transmembrane p…
3	51800944	52492904	0.07	CDC7|HFM1|ZNF644	516094|505814|539923	cell division cycle 7%2C transcript variant X2|HFM1%2C ATP dependent DNA helicase homolog|zinc finger protein 644
3	51970258	52493841	0.07	HFM1|ZNF644	505814|539923	HFM1%2C ATP dependent DNA helicase homolog|zinc finger protein 644
3	84110454	84682324	0.07	LOC101906939|NFIA	101906939|615371	retinol-binding protein 1|nuclear factor I A%2C transcript variant X4
3	95276191	96327921	0.07	DMRTA2|CDKN2C|ELAVL4|FAF1|AGBL4	537680|505691|535408|531770|615787	DMRT like family A2|cyclin dependent kinase inhibitor 2C|ELAV like RNA binding protein 4%2C transcript variant X5|Fas associated factor 1|ATP/GTP binding protein like 4%2C transcript variant X3
2	90360147	91131620	0.07	FZD7|CDK15|SUMO1|NOP58|KIAA2012|BMPR2|FAM117B	524255|616118|614967|507155|614993|407127|614932	frizzled class receptor 7|cyclin dependent kinase 15|small ubiquitin-like modifier 1|NOP58 ribonucleoprotein%2C transcript variant X2|KIAA2012|bone morphogenetic protein receptor type 2%2C transcript variant X1|family with sequence similarity 117 member B
2	90360147	91341467	0.07	FZD7|CDK15|SUMO1|NOP58|ICA1L|CARF|KIAA2012|BMPR2|FAM117B|NBEAL1|WDR12	524255|616118|614967|507155|538992|509072|614993|407127|614932|524280|528209	frizzled class receptor 7|cyclin dependent kinase 15|small ubiquitin-like modifier 1|NOP58 ribonucleoprotein%2C transcript variant X2|islet cell autoantigen 1 like%2C transcript variant X1|calcium responsive transcription factor%2C transcript variant X11|KIAA2012|bone morphogenetic protein receptor type 2%2C transcript variant X1|family with sequence similarity 117 member B|neurobeachin like 1|WD…
2	90824605	91546259	0.07	ICA1L|CARF|BMPR2|FAM117B|NBEAL1|CYP20A1|ABI2|WDR12	538992|509072|407127|614932|524280|532945|537711|528209	islet cell autoantigen 1 like%2C transcript variant X1|calcium responsive transcription factor%2C transcript variant X11|bone morphogenetic protein receptor type 2%2C transcript variant X1|family with sequence similarity 117 member B|neurobeachin like 1|cytochrome P450%2C family 20%2C subfamily A%2C polypeptide 1%2C transcript variant X1|abl interactor 2%2C transcript variant X5|WD repeat domain …
2	106289649	107064363	0.07	GPBAR1|AAMP|BCS1L|WNT10A|CDK5R2|FEV|CRYBA2|TMBIM1|CATIP|SLC11A1|CTDSP1|USP37|PLCD4|ZNF142|RNF25|STK36|CYP27A1|PRKAG3|IHH|PNKD|VIL1|CNOT9|TTLL4|WNT6|NHEJ1|CFAP65	317756|767919|539713|537330|528533|524933|282203|404134|514380|282470|516199|407168|540771|511573|511571|508408|511960|511961|522714|616561|281573|536537|511853|505075|509157|107131175	G protein-coupled bile acid receptor 1|angio associated migratory cell protein|BCS1 homolog%2C ubiquinol-cytochrome c reductase complex chaperone%2C transcript variant X2|Wnt family member 10A|cyclin dependent kinase 5 regulatory subunit 2|FEV%2C ETS transcription factor|crystallin beta A2|transmembrane BAX inhibitor motif containing 1%2C transcript variant X1|ciliogenesis associated TTC17 intera…
1	80344005	81002103	0.07	ADIPOQ|EIF4A2|FETUB|AHSG|RFC4|KNG1|HRG|DNAJB11|TBCCD1|CRYGS|ST6GAL1|DGKG	282865|286819|504615|280988|504637|280833|280820|506316|538314|281724|282073|518523	adiponectin%2C C1Q and collagen domain containing%2C transcript variant X3|eukaryotic translation initiation factor 4A2%2C transcript variant X2|fetuin B|alpha 2-HS glycoprotein|replication factor C subunit 4|kininogen 1%2C transcript variant II|histidine rich glycoprotein|DnaJ heat shock protein family (Hsp40) member B11|TBCC domain containing 1|crystallin gamma S%2C transcript variant X1|ST6 be…
1	97506263	98368722	0.07	ACTRT3|LRRIQ4|LRRC34|MYNN|LOC112447731|MECOM|LRRC31	509723|784301|512714|539376|112447731|532209|784330	actin related protein T3|leucine rich repeats and IQ motif containing 4|leucine rich repeat containing 34%2C transcript variant X1|myoneurin|uncharacterized LOC112447731|MDS1 and EVI1 complex locus%2C transcript variant X9|leucine rich repeat containing 31
1	97506349	98363235	0.07	ACTRT3|LRRIQ4|LRRC34|MYNN|LOC112447731|MECOM|LRRC31	509723|784301|512714|539376|112447731|532209|784330	actin related protein T3|leucine rich repeats and IQ motif containing 4|leucine rich repeat containing 34%2C transcript variant X1|myoneurin|uncharacterized LOC112447731|MDS1 and EVI1 complex locus%2C transcript variant X9|leucine rich repeat containing 31
22	16868785	17839539	0.07	CIDEC|ARPC4|CAMK1|RPUSD3|TADA3|OGG1|BRPF1|CPNE9|LHFPL4|THUMPD3|RAD18|CAV3|SSUH2|TTLL3|MTMR14|SETD5|SRGAP3|OXTR	534607|539459|520498|534606|510184|520497|535775|785580|540541|508940|514440|615310|787021|531866|514596|532578|512892|281371	cell death inducing DFFA like effector c%2C transcript variant X2|actin related protein 2/3 complex subunit 4|calcium/calmodulin dependent protein kinase I%2C transcript variant X2|RNA pseudouridylate synthase domain containing 3|transcriptional adaptor 3%2C transcript variant X3|8-oxoguanine DNA glycosylase%2C transcript variant X2|bromodomain and PHD finger containing 1|copine family member 9|L…
22	44688623	45575717	0.07	WNT5A|ERC2	530005|537173	Wnt family member 5A%2C transcript variant X3|ELKS/RAB6-interacting/CAST family member 2
20	13451523	14739066	0.07	SREK1|TRAPPC13|TRIM23|PPWD1|SREK1IP1|NLN|SGTB|CENPK|ADAMTS6|ERBIN|CWC27	507801|511108|537285|517560|614029|538650|540864|506404|540722|512866|504397	splicing regulatory glutamic acid and lysine rich protein 1|trafficking protein particle complex 13%2C transcript variant X4|tripartite motif containing 23%2C transcript variant X4|peptidylprolyl isomerase domain and WD repeat containing 1%2C transcript variant X2|SREK1 interacting protein 1%2C transcript variant X1|neurolysin%2C transcript variant X1|small glutamine rich tetratricopeptide repeat…
20	37442471	38234855	0.07	RANBP3L|SKP2|LMBRD2|UGT3A2|LOC525484|SLC1A3|NADK2	100296398|519018|510014|537188|525484|282354|506968	RAN binding protein 3 like%2C transcript variant X5|S-phase kinase associated protein 2|LMBR1 domain containing 2|UDP glycosyltransferase family 3 member A2|UDP-glucuronosyltransferase 3A1|solute carrier family 1 member 3|NAD kinase 2%2C mitochondrial%2C transcript variant X3
19	28256895	28987701	0.07	MFSD6L|LOC104975027|GSG1L2|CCDC42|PIK3R5|CFAP52|USP43|GLP2R|NTN1|STX8|DHRS7C|PIK3R6	614798|104975027|101904437|536427|614838|505885|506996|511942|522767|613567|511943|515621	major facilitator superfamily domain containing 6 like|uncharacterized LOC104975027|GSG1 like 2|coiled-coil domain containing 42|phosphoinositide-3-kinase regulatory subunit 5%2C transcript variant X7|cilia and flagella associated protein 52|ubiquitin specific peptidase 43%2C transcript variant X3|glucagon like peptide 2 receptor%2C transcript variant X2|netrin 1|syntaxin 8%2C transcript variant …
19	32900286	33889784	0.07	TVP23B|UBB|CDRT4|CDRT1|TRIM16|ZNF286A|ZNF624|ZNF287|LRRC75A|TRPV2|CENPV|TTC19|ZSWIM7|ADORA2B|AKAP10|ALDH3A1|PIGL|NCOR1|ULK2|SPECC1	513550|281370|516149|511953|100848152|789857|104975043|514947|509555|507664|521064|789903|514094|529760|513802|281617|507080|507663|618601|506538	trans-golgi network vesicle protein 23 homolog B%2C transcript variant X2|ubiquitin B|CMT1A duplicated region transcript 4|CMT1A duplicated region transcript 1%2C transcript variant X4|tripartite motif containing 16|zinc finger protein 286A|zinc finger protein 624|zinc finger protein 287%2C transcript variant X4|leucine rich repeat containing 75A|transient receptor potential cation channel subfam…
18	13334542	13997567	0.07	CYBA|MVD|SNAI3|CTU2|CA5A|BANP|LOC517901|ZC3H18|RNF166|PIEZO1|ZFPM1|ZNF469	281111|509958|526694|614194|515359|513446|517901|523958|614210|789183|528338|100298623	cytochrome b-245 alpha chain|mevalonate diphosphate decarboxylase|snail family transcriptional repressor 3|cytosolic thiouridylase subunit 2|carbonic anhydrase 5A|BTG3 associated nuclear protein|thyrotropin-releasing hormone receptor-like|zinc finger CCCH-type containing 18%2C transcript variant X6|ring finger protein 166%2C transcript variant X1|piezo type mechanosensitive ion channel component …
18	13599927	14142706	0.07	CYBA|MVD|SNAI3|CTU2|CDT1|APRT|TRAPPC2L|LOC517901|ZC3H18|RNF166|PIEZO1|PABPN1L|CBFA2T3|ZFPM1|GALNS|ZNF469	281111|509958|526694|614194|519016|519017|509955|517901|523958|614210|789183|617429|523815|528338|515809|100298623	cytochrome b-245 alpha chain|mevalonate diphosphate decarboxylase|snail family transcriptional repressor 3|cytosolic thiouridylase subunit 2|chromatin licensing and DNA replication factor 1|adenine phosphoribosyltransferase|trafficking protein particle complex 2 like|thyrotropin-releasing hormone receptor-like|zinc finger CCCH-type containing 18%2C transcript variant X6|ring finger protein 166%2C…
18	21460387	22043956	0.07	LOC112442284|RBL2|AKTIP|CHD9|FTO|RPGRIP1L	112442284|533294|540462|539275|618622|518659	uncharacterized LOC112442284%2C transcript variant X1|RB transcriptional corepressor like 2%2C transcript variant X3|AKT interacting protein%2C transcript variant X4|chromodomain helicase DNA binding protein 9%2C transcript variant X14|FTO%2C alpha-ketoglutarate dependent dioxygenase|RPGRIP1 like%2C transcript variant X1
17	52138397	52781553	0.07	SNRNP35|ARL6IP4|RILPL1|RILPL2|KMT5A|SBNO1|CDK2AP1|C17H12orf65|MPHOSPH9|ABCB9|VPS37B|CCDC62|DENR|OGFOD2|HIP1R|PITPNM2	512142|526095|505840|533228|532622|540582|615387|507595|530962|529923|535566|515631|614238|539407|508291|523999	small nuclear ribonucleoprotein U11/U12 subunit 35|ADP ribosylation factor like GTPase 6 interacting protein 4%2C transcript variant X2|Rab interacting lysosomal protein like 1|Rab interacting lysosomal protein like 2|lysine methyltransferase 5A|strawberry notch homolog 1%2C transcript variant X4|cyclin dependent kinase 2 associated protein 1%2C transcript variant X1|chromosome 17 C12orf65 homolo…
17	71827569	72357442	0.07	SDF2L1|YDJC|RIMBP3B|THAP7|TUBA3E|LOC531152|VPREB1|PPM1F|MAPK1|YPEL1|LOC101905136|CCDC116|UBE2L3|HIC2|TMEM191C|SERPIND1|SNAP29|CRKL|AIFM3|LZTR1|RSPH14|GNAZ|TOP3B|PPIL2|PI4KA|LRRC74B	517962|538763|528977|789768|534900|531152|407114|618210|327672|521410|101905136|618136|767894|539541|100337340|100125764|532261|518180|526295|506776|616270|112442078|537418|511467|282309|530264	stromal cell derived factor 2 like 1|YdjC chitooligosaccharide deacetylase homolog|RIMS binding protein 3B|THAP domain containing 7|tubulin%2C alpha 3e|sodium/glucose cotransporter 1-like|pre-B lymphocyte 1|protein phosphatase%2C Mg2+/Mn2+ dependent 1F%2C transcript variant X1|mitogen-activated protein kinase 1|yippee like 1|uncharacterized LOC101905136%2C transcript variant X1|coiled-coil domain…
16	49788641	50302502	0.07	ACTRT2|LOC101904409|TTC34|MMEL1|PRDM16	515214|101904409|525122|616991|100137803	actin related protein T2|uncharacterized LOC101904409|tetratricopeptide repeat domain 34|membrane metalloendopeptidase like 1|PR/SET domain 16%2C transcript variant X4
16	54990447	55580641	0.07	TEX50|SERPINC1|SLC9C2|KLHL20|DARS2|ZBTB37|ANKRD45|CENPL|RC3H1|RABGAP1L	100336249|540261|787966|511387|538772|617314|100336740|615527|100336754|527428	testis expressed 50|serpin family C member 1|solute carrier family 9 member C2 (putative)|kelch like family member 20%2C transcript variant X4|aspartyl-tRNA synthetase 2%2C mitochondrial%2C transcript variant X5|zinc finger and BTB domain containing 37|ankyrin repeat domain 45|centromere protein L|ring finger and CCCH-type domains 1%2C transcript variant X2|RAB GTPase activating protein 1 like%2C…
15	35667721	36169305	0.07	C15H11orf58|SOX6|PLEKHA7	616182|534321|528261	chromosome 15 C11orf58 homolog|SRY-box 6%2C transcript variant X3|pleckstrin homology domain containing A7%2C transcript variant X10
13	17686676	18675602	0.07	YME1L1|MASTL|ACBD5|ABI1|PDSS1|LOC100297097|APBB1IP|CCNY|LOC107133032|CREM|ANKRD26|CUL2|PARD3	505118|540206|353160|540815|509696|100297097|533670|613711|107133032|540605|533620|535219|527964	YME1 like 1 ATPase|microtubule associated serine/threonine kinase like%2C transcript variant X5|acyl-CoA binding domain containing 5|abl interactor 1|decaprenyl diphosphate synthase subunit 1%2C transcript variant X3|UPF0061 protein azo1574%2C transcript variant X5|amyloid beta precursor protein binding family B member 1 interacting protein%2C transcript variant X2|cyclin Y|endogenous retrovirus …
13	18318053	18845831	0.07	CUL2|PARD3	535219|527964	cullin 2%2C transcript variant X5|par-3 family cell polarity regulator%2C transcript variant X17
13	31769553	32656364	0.07	HACD1|TMEM236|SLC39A12|ST8SIA6|STAM|MRC1|CACNB2	615191|520412|527210|494116|512734|787578|327667	3-hydroxyacyl-CoA dehydratase 1%2C transcript variant X1|transmembrane protein 236|solute carrier family 39 member 12|ST8 alpha-N-acetyl-neuraminide alpha-2%2C8-sialyltransferase 6|signal transducing adaptor molecule|mannose receptor C-type 1%2C transcript variant X2|calcium voltage-gated channel auxiliary subunit beta 2%2C transcript variant X5
12	27221235	28017212	0.07	RFC3|STARD13	515602|538697	replication factor C subunit 3|StAR related lipid transfer domain containing 13%2C transcript variant X13
11	14353816	14918525	0.07	LOC101906221|DPY30|SRD5A2|SPAST|NLRC4|YIPF4|MEMO1|SLC30A6	101906221|513162|527024|521442|512480|615287|615803|518111	60S ribosomal protein L36a-like|dpy-30%2C histone methyltransferase complex regulatory subunit%2C transcript variant X1|steroid 5 alpha-reductase 2|spastin%2C transcript variant X1|NLR family CARD domain containing 4|Yip1 domain family member 4|mediator of cell motility 1|solute carrier family 30 member 6%2C transcript variant X4
11	71570437	72656831	0.07	MRPL33|CCDC121|C11H2orf16|FNDC4|KRTCAP3|SNX17|EIF2B4|MPV17|SLC30A3|SLC5A6|PREB|EMILIN1|OST4|RBKS|SUPT7L|GPN1|NRBP1|PPM1G|ZNF513|GTF3C2|UCN|DNAJC5G|CAD|ATRAID|ABHD1|CGREF1|KHK|AGBL5|TMEM214|BABAM2|SLC4A1AP|ZNF512|GCKR|IFT172|TCF23|MAPRE3|TRIM54	614711|782407|100141098|781806|508550|529972|521926|505763|512803|516021|525256|540451|617040|513276|539152|508522|532919|286880|100138621|782752|518336|616608|504261|100125942|510774|507586|614868|538585|514683|614152|533732|533884|100140421|100848219|616841|528839|535320	mitochondrial ribosomal protein L33|coiled-coil domain containing 121%2C transcript variant X2|chromosome 11 C2orf16 homolog|fibronectin type III domain containing 4|keratinocyte associated protein 3|sorting nexin 17%2C transcript variant X1|eukaryotic translation initiation factor 2B subunit delta%2C transcript variant X1|MPV17%2C mitochondrial inner membrane protein|solute carrier family 30 mem…
10	53538446	54140378	0.07	ZNF280D|MNS1|TEX9	617261|532884|518432	zinc finger protein 280D%2C transcript variant X1|meiosis specific nuclear structural 1|testis expressed 9
10	59168360	60178582	0.07	TNFAIP8L3|AP4E1|SPPL2A|TRPM7|USP8|HDC|GABPB1|SLC27A2|ATP8B4|USP50	523131|536144|530325|514642|538743|515950|520313|535727|100137953|506271	TNF alpha induced protein 8 like 3|adaptor related protein complex 4 subunit epsilon 1%2C transcript variant X1|signal peptide peptidase like 2A%2C transcript variant X4|transient receptor potential cation channel subfamily M member 7|ubiquitin specific peptidase 8|histidine decarboxylase|GA binding protein transcription factor subunit beta 1%2C transcript variant X5|solute carrier family 27 memb…
10	64915847	65433644	0.07	C10H15orf48|DUOXA2|SLC30A4|SPATA5L1|GATM|SLC28A2|SHF|DUOXA1|DUOX2|SORD|DUOX1	614805|514414|540869|533070|414732|531921|512726|530151|785698|508954|510409	chromosome 10 C15orf48 homolog|dual oxidase maturation factor 2%2C transcript variant X1|solute carrier family 30 member 4%2C transcript variant X1|spermatogenesis associated 5 like 1%2C transcript variant X1|glycine amidinotransferase%2C transcript variant X1|solute carrier family 28 member 2%2C transcript variant X1|Src homology 2 domain containing F%2C transcript variant X4|dual oxidase matura…
9	41291716	41870996	0.07	SNX3|ARMC2|FOXO3|AFG1L	528265|520151|535530|537689	sorting nexin 3|armadillo repeat containing 2%2C transcript variant X4|forkhead box O3|AFG1 like ATPase
9	60111531	60657560	0.07	GJA10|CASP8AP2|BACH2|MDN1|LYRM2|ANKRD6	100138447|505138|538296|535163|615821|516065	gap junction protein alpha 10|caspase 8 associated protein 2%2C transcript variant X3|BTB domain and CNC homolog 2%2C transcript variant X3|midasin AAA ATPase 1|LYR motif containing 2|ankyrin repeat domain 6
8	37011142	37664547	0.07	DMAC1	767934	distal membrane arm assembly complex 1
7	19188894	20074173	0.07	FEM1A|LRG1|UBXN6|FSD1|SHD|EBI3|LOC100297725|EEF2|NMRK2|UHRF1|PLIN3|TICAM1|DPP9|MYDGF|TNFAIP8L1|SEMA6B|PLIN5|PLIN4|HDGFL2|CHAF1A|SH3GL1|MPND|STAP2|TMIGD2|YJU2|ANKRD24|SIRT6|CREB3L3|ZBTB7A|PIAS4|KDM4B|ARRDC5|DAPK3|MAP2K2	516550|514663|507936|510595|518715|514933|100297725|281138|780788|530411|767984|510427|521100|407769|531850|527573|531199|107131384|512959|504535|512719|512718|505456|524354|514934|530559|535416|513010|788491|534722|508141|617727|525506|510434	fem-1 homolog A|leucine rich alpha-2-glycoprotein 1|UBX domain protein 6%2C transcript variant X1|fibronectin type III and SPRY domain containing 1|Src homology 2 domain containing transforming protein D|Epstein-Barr virus induced 3|H3 histone%2C family 3A-like|eukaryotic translation elongation factor 2|nicotinamide riboside kinase 2%2C transcript variant X5|ubiquitin like with PHD and ring finge…
7	60133261	60633863	0.07	ADRB2|SH3TC2|ABLIM3	281605|536167|613794	adrenoceptor beta 2|SH3 domain and tetratricopeptide repeats 2%2C transcript variant X3|actin binding LIM protein family member 3%2C transcript variant X7
7	60483722	61276300	0.07	PCYOX1L|GRPEL2|IL17B|CSNK1A1|ABLIM3|AFAP1L1|ARHGEF37|PPARGC1B|PDE6A	514598|514599|504992|282684|613794|510738|526631|514750|281973	prenylcysteine oxidase 1 like|GrpE like 2%2C mitochondrial|interleukin 17B|casein kinase 1 alpha 1%2C transcript variant X6|actin binding LIM protein family member 3%2C transcript variant X7|actin filament associated protein 1 like 1|Rho guanine nucleotide exchange factor 37|PPARG coactivator 1 beta%2C transcript variant X2|phosphodiesterase 6A%2C transcript variant X1
5	29538983	30177433	0.07	GPD1|AQP5|AQP2|BCDIN3D|FAM186A|LIMA1|COX14|SMARCD1|ASIC1|AQP6|NCKAP5L|TMBIM6|FMNL3|CERS5|RACGAP1|FAIM2	525042|782368|539870|505650|782074|540637|768048|533232|538244|527759|504364|616210|540105|530776|514618|509790	glycerol-3-phosphate dehydrogenase 1|aquaporin 5|aquaporin 2|BCDIN3 domain containing RNA methyltransferase|family with sequence similarity 186 member A|LIM domain and actin binding 1%2C transcript variant X4|COX14%2C cytochrome c oxidase assembly factor%2C transcript variant X2|SWI/SNF related%2C matrix associated%2C actin dependent regulator of chromatin%2C subfamily d%2C member 1|acid sensing …
5	29608335	30142844	0.07	GPD1|AQP5|AQP2|BCDIN3D|LIMA1|COX14|SMARCD1|ASIC1|AQP6|NCKAP5L|TMBIM6|CERS5|RACGAP1|FAIM2	525042|782368|539870|505650|540637|768048|533232|538244|527759|504364|616210|530776|514618|509790	glycerol-3-phosphate dehydrogenase 1|aquaporin 5|aquaporin 2|BCDIN3 domain containing RNA methyltransferase|LIM domain and actin binding 1%2C transcript variant X4|COX14%2C cytochrome c oxidase assembly factor%2C transcript variant X2|SWI/SNF related%2C matrix associated%2C actin dependent regulator of chromatin%2C subfamily d%2C member 1|acid sensing ion channel subunit 1|aquaporin 6|NCK associa…
4	76296218	76842042	0.07	PURB|RAMP3|TBRG4|CCM2|MYO1G|H2AFV|PPIA|ZMIZ2|LOC112446406|OGDH|NACAD	504276|613547|767855|506450|516513|613618|281418|537266|112446406|534599|531208	purine rich element binding protein B|receptor activity modifying protein 3|transforming growth factor beta regulator 4%2C transcript variant X1|CCM2 scaffold protein%2C transcript variant X6|myosin IG%2C transcript variant X2|H2A histone family%2C member V|peptidylprolyl isomerase A|zinc finger MIZ-type containing 2%2C transcript variant X1|2-oxoglutarate dehydrogenase%2C mitochondrial-like|oxog…
3	80432523	80974604	0.07	JAK1|RAVER2|CACHD1	537201|522059|536020	Janus kinase 1%2C transcript variant X4|ribonucleoprotein%2C PTB binding 2%2C transcript variant X1|cache domain containing 1
2	106239956	106812817	0.07	GPBAR1|AAMP|BCS1L|ARPC2|TMBIM1|CATIP|SLC11A1|CTDSP1|USP37|PLCD4|ZNF142|RNF25|STK36|CYP27A1|PRKAG3|PNKD|VIL1|CNOT9|TTLL4	317756|767919|539713|540838|404134|514380|282470|516199|407168|540771|511573|511571|508408|511960|511961|616561|281573|536537|511853	G protein-coupled bile acid receptor 1|angio associated migratory cell protein|BCS1 homolog%2C ubiquinol-cytochrome c reductase complex chaperone%2C transcript variant X2|actin related protein 2/3 complex subunit 2|transmembrane BAX inhibitor motif containing 1%2C transcript variant X1|ciliogenesis associated TTC17 interacting protein|solute carrier family 11 member 1|CTD small phosphatase 1|ubiq…
1	83662986	84288944	0.07	LAMP3|DCUN1D1|B3GNT5|MCCC1|ATP11B|MCF2L2	531327|539869|767899|513504|614392|100139125	lysosomal associated membrane protein 3|defective in cullin neddylation 1 domain containing 1%2C transcript variant X2|UDP-GlcNAc:betaGal beta-1%2C3-N-acetylglucosaminyltransferase 5%2C transcript variant X4|methylcrotonoyl-CoA carboxylase 1%2C transcript variant X3|ATPase phospholipid transporting 11B (putative)%2C transcript variant X3|MCF.2 cell line derived transforming sequence-like 2%2C tra…
1	83669316	84295965	0.07	LAMP3|DCUN1D1|B3GNT5|MCCC1|ATP11B|MCF2L2	531327|539869|767899|513504|614392|100139125	lysosomal associated membrane protein 3|defective in cullin neddylation 1 domain containing 1%2C transcript variant X2|UDP-GlcNAc:betaGal beta-1%2C3-N-acetylglucosaminyltransferase 5%2C transcript variant X4|methylcrotonoyl-CoA carboxylase 1%2C transcript variant X3|ATPase phospholipid transporting 11B (putative)%2C transcript variant X3|MCF.2 cell line derived transforming sequence-like 2%2C tra…
1	95158669	95671703	0.07	LOC101904810|TMEM212|FNDC3B	101904810|100335300|615534	mpv17-like protein 2|transmembrane protein 212%2C transcript variant X1|fibronectin type III domain containing 3B%2C transcript variant X2
1	107318918	107872741	0.07	IL12A|LOC511229|SCHIP1	281856|511229|535716	interleukin 12A|uncharacterized LOC511229|schwannomin interacting protein 1%2C transcript variant X3
22	23683459	24929953	0.07	CNTN4	521772	contactin 4%2C transcript variant X2
22	44688610	45587103	0.07	WNT5A|ERC2	530005|537173	Wnt family member 5A%2C transcript variant X3|ELKS/RAB6-interacting/CAST family member 2
21	66821457	67717278	0.07	HSP90AA1|ANKRD9|DYNC1H1|LOC786914|WDR20|MOK|ZNF839|CINP|AMN|TECPR2|RCOR1|TRAF3|CDC42BPB	281832|532402|537748|786914|516477|616277|616326|613767|767976|530121|506525|506182|508226	heat shock protein 90 alpha family class A member 1|ankyrin repeat domain 9|dynein cytoplasmic 1 heavy chain 1|RIKEN cDNA 1700001K19-like%2C transcript variant X6|WD repeat domain 20%2C transcript variant X7|MOK protein kinase%2C transcript variant X10|zinc finger protein 839%2C transcript variant X1|cyclin dependent kinase 2 interacting protein|amnion associated transmembrane protein|tectonin be…
19	10705941	11446209	0.07	RNFT1|TUBD1|RPS6KB1|INTS2|VMP1|MED13|BRIP1	616080|510838|404181|534471|508631|524868|783256	ring finger protein%2C transmembrane 1|tubulin delta 1|ribosomal protein S6 kinase B1|integrator complex subunit 2%2C transcript variant X4|vacuole membrane protein 1%2C transcript variant X6|mediator complex subunit 13%2C transcript variant X1|BRCA1 interacting protein C-terminal helicase 1%2C transcript variant X4
19	10706174	11439949	0.07	RNFT1|TUBD1|RPS6KB1|INTS2|VMP1|MED13|BRIP1	616080|510838|404181|534471|508631|524868|783256	ring finger protein%2C transmembrane 1|tubulin delta 1|ribosomal protein S6 kinase B1|integrator complex subunit 2%2C transcript variant X4|vacuole membrane protein 1%2C transcript variant X6|mediator complex subunit 13%2C transcript variant X1|BRCA1 interacting protein C-terminal helicase 1%2C transcript variant X4
19	33890315	34768840	0.07	MFAP4|MAPK7|MIEF2|ATPAF2|LOC104975050|SLC47A2|ALDH3A2|SLC47A1|RNF112|LOC112442748|B9D1|EPN2|SLC5A10|FAM83G|PRPSAP2|SMCR8|TOP3A|FLII|LLGL1|ALKBH5|DRG2|GID4|DRC3|SREBF1|GRAP|SHMT1|MYO15A|RAI1|TOM1L2	286766|537703|515229|513521|104975050|506648|513967|616474|768085|112442748|505335|505336|407227|100139162|506111|781661|527411|514446|781865|533303|507472|509503|527539|539361|534491|509002|782104|528972|616315	microfibril associated protein 4|mitogen-activated protein kinase 7%2C transcript variant X1|mitochondrial elongation factor 2|ATP synthase mitochondrial F1 complex assembly factor 2|uncharacterized LOC104975050|solute carrier family 47 member 2|aldehyde dehydrogenase 3 family member A2|solute carrier family 47 member 1%2C transcript variant X2|ring finger protein 112|ethylene-responsive transcri…
19	34214409	34831845	0.07	MIEF2|ATPAF2|LOC104975050|RASD1|MED9|SLC5A10|FAM83G|PRPSAP2|SMCR8|TOP3A|FLII|LLGL1|ALKBH5|DRG2|GID4|DRC3|SREBF1|PEMT|GRAP|SHMT1|MYO15A|RAI1|TOM1L2	515229|513521|104975050|507449|616966|407227|100139162|506111|781661|527411|514446|781865|533303|507472|509503|527539|539361|360197|534491|509002|782104|528972|616315	mitochondrial elongation factor 2|ATP synthase mitochondrial F1 complex assembly factor 2|uncharacterized LOC104975050|ras related dexamethasone induced 1|mediator complex subunit 9|solute carrier family 5 member 10|family with sequence similarity 83 member G|phosphoribosyl pyrophosphate synthetase associated protein 2%2C transcript variant X1|Smith-Magenis syndrome chromosome region%2C candidate…
19	34250237	34805827	0.07	MIEF2|ATPAF2|LOC104975050|SLC5A10|FAM83G|PRPSAP2|SMCR8|TOP3A|FLII|LLGL1|ALKBH5|DRG2|GID4|DRC3|SREBF1|PEMT|SHMT1|MYO15A|RAI1|TOM1L2	515229|513521|104975050|407227|100139162|506111|781661|527411|514446|781865|533303|507472|509503|527539|539361|360197|509002|782104|528972|616315	mitochondrial elongation factor 2|ATP synthase mitochondrial F1 complex assembly factor 2|uncharacterized LOC104975050|solute carrier family 5 member 10|family with sequence similarity 83 member G|phosphoribosyl pyrophosphate synthetase associated protein 2%2C transcript variant X1|Smith-Magenis syndrome chromosome region%2C candidate 8|DNA topoisomerase III alpha%2C transcript variant X1|FLII%2C…
18	39082671	39586250	0.07	LOC619131|MARVELD3|PKD1L3|ZNF821|ATXN1L|PHLPP2|CHST4|IST1|AP1G1|TAT	619131|533131|100138604|532668|521025|533130|539063|508900|507677|533481	40S ribosomal protein S15a|MARVEL domain containing 3%2C transcript variant X1|polycystin 1 like 3%2C transient receptor potential channel interacting|zinc finger protein 821%2C transcript variant X7|ataxin 1 like|PH domain and leucine rich repeat protein phosphatase 2%2C transcript variant X3|carbohydrate sulfotransferase 4|IST1%2C ESCRT-III associated factor%2C transcript variant X8|adaptor rel…
16	44367218	45204576	0.07	LOC786597|LOC107131287|CA6|SLC45A1|ENO1|RERE	786597|107131287|280742|513008|281141|535394	chromosome 20 open reading frame 106 homolog|solute carrier family 2%2C facilitated glucose transporter member 5|carbonic anhydrase 6|solute carrier family 45 member 1%2C transcript variant X1|enolase 1|arginine-glutamic acid dipeptide repeats%2C transcript variant X8
16	44368927	45263349	0.07	LOC786597|LOC107131287|CA6|SLC45A1|ENO1|RERE	786597|107131287|280742|513008|281141|535394	chromosome 20 open reading frame 106 homolog|solute carrier family 2%2C facilitated glucose transporter member 5|carbonic anhydrase 6|solute carrier family 45 member 1%2C transcript variant X1|enolase 1|arginine-glutamic acid dipeptide repeats%2C transcript variant X8
16	44392002	45107594	0.07	LOC107131287|CA6|SLC45A1|ENO1|RERE	107131287|280742|513008|281141|535394	solute carrier family 2%2C facilitated glucose transporter member 5|carbonic anhydrase 6|solute carrier family 45 member 1%2C transcript variant X1|enolase 1|arginine-glutamic acid dipeptide repeats%2C transcript variant X8
15	76207542	77001032	0.07	MDK|CHRM4|HARBI1|DGKZ|LOC100141070|ATG13|ARHGAP1|ZNF408|F2|CREB3L1|CKAP5|LRP4|C15H11orf49|AMBRA1	280852|512928|514442|511887|100141070|507340|512817|617377|280685|513105|533980|504317|505437|517263	midkine|cholinergic receptor muscarinic 4|harbinger transposase derived 1|diacylglycerol kinase zeta%2C transcript variant X1|transcription initiation factor TFIID subunit 9-like|autophagy related 13|Rho GTPase activating protein 1|zinc finger protein 408|coagulation factor II%2C thrombin|cAMP responsive element binding protein 3 like 1|cytoskeleton associated protein 5%2C transcript variant X1|L…
13	43260210	43857331	0.07	AKR1C4|LOC112441521|LOC112449294|LOC112441538|LOC785762|AKR1C3|LOC782884|LOC782922|20ALPHA-HSD|LOC782061|LOC112449293|LOC527068|LOC506594	282138|112441521|112449294|112441538|785762|617917|782884|782922|100139386|782061|112449293|527068|506594	aldo-keto reductase family 1%2C member C4 (chlordecone reductase%3B 3-alpha hydroxysteroid dehydrogenase%2C type I%3B dihydrodiol dehydrogenase 4)|aldo-keto reductase family 1 member C4-like|dihydrodiol dehydrogenase 3-like|dihydrodiol dehydrogenase 3-like|dihydrodiol dehydrogenase 3%2C transcript variant X3|aldo-keto reductase family 1%2C member C3 (3-alpha hydroxysteroid dehydrogenase%2C type I…
13	43287943	43857331	0.07	AKR1C4|LOC112441521|LOC112449294|LOC112441538|LOC785762|AKR1C3|LOC782884|LOC782922|20ALPHA-HSD|LOC782061|LOC112449293|LOC527068|LOC506594	282138|112441521|112449294|112441538|785762|617917|782884|782922|100139386|782061|112449293|527068|506594	aldo-keto reductase family 1%2C member C4 (chlordecone reductase%3B 3-alpha hydroxysteroid dehydrogenase%2C type I%3B dihydrodiol dehydrogenase 4)|aldo-keto reductase family 1 member C4-like|dihydrodiol dehydrogenase 3-like|dihydrodiol dehydrogenase 3-like|dihydrodiol dehydrogenase 3%2C transcript variant X3|aldo-keto reductase family 1%2C member C3 (3-alpha hydroxysteroid dehydrogenase%2C type I…
12	21021563	22130296	0.07	CCDC70|ALG11|LOC101905818|NEK5|NEK3|CKAP2|THSD1|SLC25A15|MRPS31|FOXO1|WDFY2|DHRS12|ATP7B|VPS36|LOC516736	515635|540845|101905818|100138147|505876|515249|541228|532560|534185|506618|523432|507276|518075|511223|516736	coiled-coil domain containing 70|ALG11%2C alpha-1%2C2-mannosyltransferase|testis-specific Y-encoded-like protein 5|NIMA related kinase 5%2C transcript variant X2|NIMA related kinase 3%2C transcript variant X2|cytoskeleton associated protein 2|thrombospondin type 1 domain containing 1|solute carrier family 25 member 15|mitochondrial ribosomal protein S31|forkhead box O1|WD repeat and FYVE domain c…
12	24794950	25399523	0.07	RFXAP|LOC101904963|CCNA1|SPART|SMAD9|SERTM1|SOHLH2|DCLK1	540760|101904963|521939|534027|540806|100297762|518810|613449	regulatory factor X associated protein|protein SET-like|cyclin A1%2C transcript variant X4|spartin%2C transcript variant X4|SMAD family member 9|serine rich and transmembrane domain containing 1%2C transcript variant X2|spermatogenesis and oogenesis specific basic helix-loop-helix 2|doublecortin like kinase 1%2C transcript variant X3
11	14350554	14992258	0.07	LOC101906221|DPY30|SRD5A2|SPAST|NLRC4|YIPF4|MEMO1|SLC30A6|BIRC6	101906221|513162|527024|521442|512480|615287|615803|518111|534211	60S ribosomal protein L36a-like|dpy-30%2C histone methyltransferase complex regulatory subunit%2C transcript variant X1|steroid 5 alpha-reductase 2|spastin%2C transcript variant X1|NLR family CARD domain containing 4|Yip1 domain family member 4|mediator of cell motility 1|solute carrier family 30 member 6%2C transcript variant X4|baculoviral IAP repeat containing 6%2C transcript variant X5
11	71587995	72544008	0.07	MRPL33|CCDC121|C11H2orf16|FNDC4|KRTCAP3|SNX17|EIF2B4|MPV17|SLC30A3|SLC5A6|PREB|RBKS|SUPT7L|GPN1|NRBP1|PPM1G|ZNF513|GTF3C2|UCN|DNAJC5G|CAD|ATRAID|ABHD1|CGREF1|KHK|BABAM2|SLC4A1AP|ZNF512|GCKR|IFT172|TCF23|TRIM54	614711|782407|100141098|781806|508550|529972|521926|505763|512803|516021|525256|513276|539152|508522|532919|286880|100138621|782752|518336|616608|504261|100125942|510774|507586|614868|614152|533732|533884|100140421|100848219|616841|535320	mitochondrial ribosomal protein L33|coiled-coil domain containing 121%2C transcript variant X2|chromosome 11 C2orf16 homolog|fibronectin type III domain containing 4|keratinocyte associated protein 3|sorting nexin 17%2C transcript variant X1|eukaryotic translation initiation factor 2B subunit delta%2C transcript variant X1|MPV17%2C mitochondrial inner membrane protein|solute carrier family 30 mem…
10	36778137	38758825	0.07	ITPKA|PLA2G4B|LRRC57|CCNDBP1|OIP5|NUSAP1|RTF1|RPAP1|MAPKBP1|SPTBN5|PLA2G4E|PLA2G4F|VPS39|GANC|ZNF106|SNAP23|CDAN1|TMEM62|EPB42|NDUFAF1|TYRO3|MGA|JMJD7|EHD4|PLA2G4D|TMEM87A|HAUS2|STARD9|TTBK2|UBR1|CAPN3	615813|505485|508699|617512|511100|616028|518260|531362|788366|531014|526364|522866|520990|530330|788468|522423|538940|515078|281754|541232|788224|532556|100137087|505206|531209|615333|508698|524130|541215|522464|281663	inositol-trisphosphate 3-kinase A|phospholipase A2%2C group IVB (cytosolic)|leucine rich repeat containing 57|cyclin D1 binding protein 1|Opa interacting protein 5|nucleolar and spindle associated protein 1|RTF1 homolog%2C Paf1/RNA polymerase II complex component|RNA polymerase II associated protein 1%2C transcript variant X6|mitogen-activated protein kinase binding protein 1%2C transcript varian…
10	54530485	55035180	0.07	PYGO1|CCPG1|PIGB|PRTG|DNAAF4|RAB27A|NEDD4|PYGO1|CCPG1|PIGB|PRTG|DNAAF4|RAB27A|NEDD4	527394|538508|616044|540856|527393|618035|507781|527394|538508|616044|540856|527393|618035|507781	pygopus family PHD finger 1%2C transcript variant X3|cell cycle progression 1%2C transcript variant X8|phosphatidylinositol glycan anchor biosynthesis class B%2C transcript variant X1|protogenin|dynein axonemal assembly factor 4%2C transcript variant X2|RAB27A%2C member RAS oncogene family%2C transcript variant X9|neural precursor cell expressed%2C developmentally down-regulated 4%2C E3 ubiquitin…
10	54530485	55035180	0.07	PYGO1|CCPG1|PIGB|PRTG|DNAAF4|RAB27A|NEDD4|PYGO1|CCPG1|PIGB|PRTG|DNAAF4|RAB27A|NEDD4	527394|538508|616044|540856|527393|618035|507781|527394|538508|616044|540856|527393|618035|507781	pygopus family PHD finger 1%2C transcript variant X3|cell cycle progression 1%2C transcript variant X8|phosphatidylinositol glycan anchor biosynthesis class B%2C transcript variant X1|protogenin|dynein axonemal assembly factor 4%2C transcript variant X2|RAB27A%2C member RAS oncogene family%2C transcript variant X9|neural precursor cell expressed%2C developmentally down-regulated 4%2C E3 ubiquitin…
10	86051280	86604935	0.07	YLPM1|DLST|RPS6KL1|PGF|EIF2B2|MLH3|ACYP1|ZC2HC1C|NEK9|FOS|PROX2|TMED10	540849|506888|530047|280894|513958|786279|507844|540480|534652|280795|529720|529761	YLP motif containing 1%2C transcript variant X1|dihydrolipoamide S-succinyltransferase|ribosomal protein S6 kinase like 1%2C transcript variant X7|placental growth factor|eukaryotic translation initiation factor 2B subunit beta|mutL homolog 3%2C transcript variant X8|acylphosphatase 1|zinc finger C2HC-type containing 1C|NIMA related kinase 9|Fos proto-oncogene%2C AP-1 transcription factor subunit…
9	41289395	41870996	0.07	SNX3|ARMC2|FOXO3|AFG1L	528265|520151|535530|537689	sorting nexin 3|armadillo repeat containing 2%2C transcript variant X4|forkhead box O3|AFG1 like ATPase
9	93274509	93846864	0.07	LOC101902301|ARID1B	101902301|505229	heterogeneous nuclear ribonucleoprotein A3-like|AT-rich interaction domain 1B%2C transcript variant X9
7	60086917	60614317	0.07	ADRB2|SH3TC2|ABLIM3	281605|536167|613794	adrenoceptor beta 2|SH3 domain and tetratricopeptide repeats 2%2C transcript variant X3|actin binding LIM protein family member 3%2C transcript variant X7
7	65635027	66155247	0.07	SAP30L|HAND1|LARP1|FAXDC2|GEMIN5|MRPL22|GALNT10|CNOT8	533462|517952|505690|785044|533444|614639|787200|533443	SAP30 like%2C transcript variant X3|heart and neural crest derivatives expressed 1%2C transcript variant X1|La ribonucleoprotein domain family member 1%2C transcript variant X3|fatty acid hydroxylase domain containing 2|gem nuclear organelle associated protein 5%2C transcript variant X4|mitochondrial ribosomal protein L22%2C transcript variant X2|polypeptide N-acetylgalactosaminyltransferase 10%2…
6	83102398	83664999	0.07	STAP1|GNRHR|TMPRSS11D|CENPC|UBA6|LOC100140490|TMPRSS11A	507296|281798|521615|450214|518834|100140490|517049	signal transducing adaptor family member 1|gonadotropin releasing hormone receptor%2C transcript variant X1|transmembrane serine protease 11D%2C transcript variant X3|centromere protein C|ubiquitin like modifier activating enzyme 6|transmembrane protease serine 11C|transmembrane serine protease 11A%2C transcript variant X2
5	68893999	70640567	0.07	C5H12orf75|NUAK1|CKAP4|TCP11L2|TMEM263|CRY1|POLR3B|RFX4|RIC8B|BTBD11|MTERF2	100270756|519892|515784|541012|539347|535947|540839|533900|522873|539986|782988	chromosome 5 C12orf75 homolog|NUAK family kinase 1|cytoskeleton associated protein 4|t-complex 11 like 2|transmembrane protein 263|cryptochrome circadian regulator 1|RNA polymerase III subunit B|regulatory factor X4|RIC8 guanine nucleotide exchange factor B%2C transcript variant X6|BTB domain containing 11%2C transcript variant X4|mitochondrial transcription termination factor 2
5	111133110	111670026	0.07	ENTHD1|FAM83F|GRAP2|TNRC6B	538470|538476|522346|528167	ENTH domain containing 1|family with sequence similarity 83 member F|GRB2 related adaptor protein 2|trinucleotide repeat containing 6B
4	46031714	46552914	0.07	LHFPL3|KMT2E|SRPK2	520147|539121|505945	LHFPL tetraspan subfamily member 3|lysine methyltransferase 2E%2C transcript variant X6|SRSF protein kinase 2%2C transcript variant X6
4	75282390	75923388	0.07
3	103544004	104090965	0.07	PPCS|ZMYND12|RIMKLA|GUCA2A|GUCA2B|PPIH|CCDC30|FOXJ3	539294|512257|507323|531794|515664|513428|100297243|539458	phosphopantothenoylcysteine synthetase|zinc finger MYND-type containing 12|ribosomal modification protein rimK like family member A|guanylate cyclase activator 2A|guanylate cyclase activator 2B|peptidylprolyl isomerase H%2C transcript variant X3|coiled-coil domain containing 30|forkhead box J3%2C transcript variant X4
1	80111536	80625272	0.07	ADIPOQ|EIF4A2|FETUB|AHSG|RFC4|KNG1|HRG|ST6GAL1	282865|286819|504615|280988|504637|280833|280820|282073	adiponectin%2C C1Q and collagen domain containing%2C transcript variant X3|eukaryotic translation initiation factor 4A2%2C transcript variant X2|fetuin B|alpha 2-HS glycoprotein|replication factor C subunit 4|kininogen 1%2C transcript variant II|histidine rich glycoprotein|ST6 beta-galactoside alpha-2%2C6-sialyltransferase 1
1	83485403	84288710	0.07	KLHL6|LAMP3|DCUN1D1|B3GNT5|MCCC1|ATP11B|MCF2L2	527363|531327|539869|767899|513504|614392|100139125	kelch like family member 6|lysosomal associated membrane protein 3|defective in cullin neddylation 1 domain containing 1%2C transcript variant X2|UDP-GlcNAc:betaGal beta-1%2C3-N-acetylglucosaminyltransferase 5%2C transcript variant X4|methylcrotonoyl-CoA carboxylase 1%2C transcript variant X3|ATPase phospholipid transporting 11B (putative)%2C transcript variant X3|MCF.2 cell line derived transfor…
1	107359703	108053556	0.07	IL12A|LOC511229|SCHIP1	281856|511229|535716	interleukin 12A|uncharacterized LOC511229|schwannomin interacting protein 1%2C transcript variant X3
1	110394729	111162149	0.07	CCNL1|TIPARP|SSR3|LEKR1|KCNAB1	514613|540975|767980|785790|526133	cyclin L1|TCDD inducible poly(ADP-ribose) polymerase|signal sequence receptor subunit 3%2C transcript variant X1|leucine%2C glutamate and lysine rich 1%2C transcript variant X2|potassium voltage-gated channel subfamily A member regulatory beta subunit 1
1	148222511	148751230	0.07	CBR1|CBR3|MGC127133|CHAF1B|CLDN14|SETD4|LOC112441473|DOPEY2|MORC3	515946|516036|510180|511654|783180|540440|112441473|514520|513807	carbonyl reductase 1|carbonyl reductase 3|20-beta-hydroxysteroid dehydrogenase-like|chromatin assembly factor 1 subunit B|claudin 14|SET domain containing 4|carbonyl reductase [NADPH] 1-like%2C transcript variant X2|dopey family member 2%2C transcript variant X2|MORC family CW-type zinc finger 3%2C transcript variant X1
22	42311706	43180057	0.07	PDHB|FAM3D|KCTD6|RPP14|ABHD6|DNASE1L3|C22H3orf67|FAM107A|ACOX2|LOC112443489|FLNB|PXK	613610|514459|613649|515208|505283|512512|534800|538515|514969|112443489|613533|614093	pyruvate dehydrogenase E1 beta subunit|family with sequence similarity 3 member D%2C transcript variant X1|potassium channel tetramerization domain containing 6|ribonuclease P/MRP subunit p14|abhydrolase domain containing 6%2C transcript variant X2|deoxyribonuclease 1 like 3|chromosome 22 C3orf67 homolog%2C transcript variant X4|family with sequence similarity 107 member A|acyl-CoA oxidase 2%2C t…
22	42849980	43419094	0.07	PDHB|KCTD6|RPP14|ABHD6|DNASE1L3|ACOX2|LOC112443489|FLNB|SLMAP|PXK	613610|613649|515208|505283|512512|514969|112443489|613533|529366|614093	pyruvate dehydrogenase E1 beta subunit|potassium channel tetramerization domain containing 6|ribonuclease P/MRP subunit p14|abhydrolase domain containing 6%2C transcript variant X2|deoxyribonuclease 1 like 3|acyl-CoA oxidase 2%2C transcript variant X9|uncharacterized LOC112443489|filamin B%2C transcript variant X1|sarcolemma associated protein%2C transcript variant X33|PX domain containing serine…
22	42868055	43408635	0.07	PDHB|KCTD6|RPP14|ABHD6|DNASE1L3|LOC112443489|FLNB|SLMAP|PXK	613610|613649|515208|505283|512512|112443489|613533|529366|614093	pyruvate dehydrogenase E1 beta subunit|potassium channel tetramerization domain containing 6|ribonuclease P/MRP subunit p14|abhydrolase domain containing 6%2C transcript variant X2|deoxyribonuclease 1 like 3|uncharacterized LOC112443489|filamin B%2C transcript variant X1|sarcolemma associated protein%2C transcript variant X33|PX domain containing serine/threonine kinase like%2C transcript variant…
21	1824669	2834290	0.07	LOC112443215|SNRPN|SNURF|UBE3A|ATP10A	112443215|780877|282076|533136|510723	translation initiation factor IF-2-like|small nuclear ribonucleoprotein polypeptide N|SNRPN upstream reading frame|ubiquitin protein ligase E3A%2C transcript variant X11|ATPase phospholipid transporting 10A (putative)%2C transcript variant X2
21	2091878	2668045	0.07	LOC112443215|UBE3A	112443215|533136	translation initiation factor IF-2-like|ubiquitin protein ligase E3A%2C transcript variant X11
21	45675344	46197258	0.07	INSM2|BRMS1L|RALGAPA1	614156|514432|618573	INSM transcriptional repressor 2|breast cancer metastasis-suppressor 1 like|Ral GTPase activating protein catalytic alpha subunit 1%2C transcript variant X6
21	67098693	67718863	0.07	ANKRD9|ZNF839|CINP|AMN|TECPR2|RCOR1|TRAF3|CDC42BPB	532402|616326|613767|767976|530121|506525|506182|508226	ankyrin repeat domain 9|zinc finger protein 839%2C transcript variant X1|cyclin dependent kinase 2 interacting protein|amnion associated transmembrane protein|tectonin beta-propeller repeat containing 2%2C transcript variant X5|REST corepressor 1%2C transcript variant X1|TNF receptor associated factor 3|CDC42 binding protein kinase beta%2C transcript variant X2
20	32146144	33731957	0.07	FBXO4|RPL37|C20H5orf51|C6|MROH2B|CARD6|TTC33|OXCT1|PLCXD3|PRKAA1|C7	534852|768317|112443003|507749|518808|520291|531278|535804|781239|540404|507339	F-box protein 4%2C transcript variant X1|ribosomal protein L37|chromosome 20 C5orf51 homolog%2C transcript variant X1|complement C6|maestro heat like repeat family member 2B%2C transcript variant X7|caspase recruitment domain family member 6|tetratricopeptide repeat domain 33%2C transcript variant X4|3-oxoacid CoA-transferase 1|phosphatidylinositol specific phospholipase C X domain containing 3|p…
20	37441200	37942800	0.07	RANBP3L|SLC1A3	100296398|282354	RAN binding protein 3 like%2C transcript variant X5|solute carrier family 1 member 3
19	23132754	23942722	0.07	OR1D5|LOC618593|LOC101906737|OR1G1|LOC540082|LOC532238|SRR|TSR1|MNT|METTL16|PAFAH1B1|CCDC92B|SMG6|SGSM2|CLUH|RAP1GAP2	540255|618593|101906737|618597|540082|532238|525340|510820|618576|509278|282513|101901928|516411|539734|531049|786649	olfactory receptor%2C family 1%2C subfamily D%2C member 5|olfactory receptor 1D2|olfactory receptor 1468|olfactory receptor%2C family 1%2C subfamily G%2C member 1|olfactory receptor 1A1|olfactory receptor%2C family 1%2C subfamily A%2C member 1-like|serine racemase%2C transcript variant X1|TSR1%2C ribosome maturation factor|MAX network transcriptional repressor%2C transcript variant X2|methyltrans…
19	32900365	33802493	0.07	TVP23B|UBB|CDRT4|CDRT1|TRIM16|ZNF286A|ZNF624|ZNF287|LRRC75A|TRPV2|CENPV|TTC19|ZSWIM7|ADORA2B|AKAP10|PIGL|NCOR1|SPECC1	513550|281370|516149|511953|100848152|789857|104975043|514947|509555|507664|521064|789903|514094|529760|513802|507080|507663|506538	trans-golgi network vesicle protein 23 homolog B%2C transcript variant X2|ubiquitin B|CMT1A duplicated region transcript 4|CMT1A duplicated region transcript 1%2C transcript variant X4|tripartite motif containing 16|zinc finger protein 286A|zinc finger protein 624|zinc finger protein 287%2C transcript variant X4|leucine rich repeat containing 75A|transient receptor potential cation channel subfam…
19	34228574	35061981	0.07	MIEF2|ATPAF2|LOC104975050|RASD1|MED9|PLD6|SLC5A10|FAM83G|PRPSAP2|SMCR8|TOP3A|FLII|LLGL1|ALKBH5|DRG2|GID4|DRC3|SREBF1|PEMT|COPS3|FLCN|SHMT1|MYO15A|RAI1|NT5M|MPRIP|TOM1L2	515229|513521|104975050|507449|616966|526651|407227|100139162|506111|781661|527411|514446|781865|533303|507472|509503|527539|539361|360197|507932|526652|509002|782104|528972|616992|533979|616315	mitochondrial elongation factor 2|ATP synthase mitochondrial F1 complex assembly factor 2|uncharacterized LOC104975050|ras related dexamethasone induced 1|mediator complex subunit 9|phospholipase D family member 6|solute carrier family 5 member 10|family with sequence similarity 83 member G|phosphoribosyl pyrophosphate synthetase associated protein 2%2C transcript variant X1|Smith-Magenis syndrom…
19	41473990	43214094	0.07	LOC100138853|LOC100848850|LOC101907983|LOC788650|KRTAP17-1|KRT33A|LOC618455|KRT34|KRT31|KRT32|KRT36|KRT13|KRT15|KRT19|LOC112441510|EIF1|GAST|P3H4|NT5C3B|CNP|HSPB9|GHDC|LOC107131525|NAGLU|HSD17B1|COASY|PSMC3IP|TUBG2|CCR10|RAMP2|VPS25|CNTD1|AOC2|SAO|RUNDC1|RPL27|VAT1|LOC100335845|LOC515000|KRT38|KRT9|KRT14|KRT16|KRT17|KRT42|JUP|FKBP10|KLHL10|KLHL11|TTC25|DNAJC7|NKIRAS2|DHX58|KAT2A|RAB5C|KCNH4|HCRT|…	100138853|100848850|101907983|788650|100297004|539597|618455|531486|618453|788182|520668|100296555|507464|514812|112441510|509764|280800|788823|511449|280752|614199|515225|107131525|789125|353107|614728|508530|540216|539108|504230|534750|100847608|100336082|789307|539525|404137|510698|100335845|515000|107131523|788727|404111|100138169|281889|101905591|445543|535310|541263|538695|788831|530254|509…	keratin-associated protein 9-9-like%2C transcript variant X1|keratin-associated protein 9-9-like|keratin-associated protein 29-1|keratin-associated protein 16-1|keratin associated protein 17-1|keratin 33A|keratin%2C type I cuticular Ha3-I-like|keratin 34|keratin 31|keratin 32|keratin 36|keratin 13|keratin 15|keratin 19|keratin%2C type I cytoskeletal 16-like|eukaryotic translation initiation facto…
18	13116174	13672157	0.07	JPH3|SLC7A5|CA5A|BANP|KLHDC4|ZNF469	507713|282369|515359|513446|509550|100298623	junctophilin 3|solute carrier family 7 member 5|carbonic anhydrase 5A|BTG3 associated nuclear protein|kelch domain containing 4%2C transcript variant X6|zinc finger protein 469%2C transcript variant X2
16	5078000	5652471	0.07	LOC510860|LOC515150|CR2|LOC100138386|CD55	510860|515150|407126|100138386|518609	C4b-binding protein alpha-like|apolipoprotein R|complement C3d receptor 2%2C transcript variant X2|complement receptor type 1|CD55 molecule (Cromer blood group)
16	44394923	45190623	0.07	LOC786597|LOC107131287|CA6|SLC45A1|ENO1|RERE	786597|107131287|280742|513008|281141|535394	chromosome 20 open reading frame 106 homolog|solute carrier family 2%2C facilitated glucose transporter member 5|carbonic anhydrase 6|solute carrier family 45 member 1%2C transcript variant X1|enolase 1|arginine-glutamic acid dipeptide repeats%2C transcript variant X8
16	44547647	45486334	0.07	LOC786597|ERRFI1|SLC45A1|PARK7|TNFRSF9|ENO1|RERE	786597|516303|513008|511268|520341|281141|535394	chromosome 20 open reading frame 106 homolog|ERBB receptor feedback inhibitor 1|solute carrier family 45 member 1%2C transcript variant X1|Parkinsonism associated deglycase|TNF receptor superfamily member 9|enolase 1|arginine-glutamic acid dipeptide repeats%2C transcript variant X8
15	35505925	36111790	0.07	C15H11orf58|SOX6|PLEKHA7	616182|534321|528261	chromosome 15 C11orf58 homolog|SRY-box 6%2C transcript variant X3|pleckstrin homology domain containing A7%2C transcript variant X10
15	42283219	42928700	0.07	ADM|SBF2|SWAP70	280713|510498|533720	adrenomedullin|SET binding factor 2|switching B cell complex subunit SWAP70%2C transcript variant X3
15	62047668	62690331	0.07	DNAJC24|PAX6|IMMP1L|ELP4|DCDC1	768227|286857|617161|614139|616832	DnaJ heat shock protein family (Hsp40) member C24|paired box 6%2C transcript variant X8|inner mitochondrial membrane peptidase subunit 1%2C transcript variant X1|elongator acetyltransferase complex subunit 4|doublecortin domain containing 1%2C transcript variant X4
14	292810	807143	0.07	C14H8orf33|RPL8|ZNF7|COMMD5|C14H8orf82|LRRC24|RECQL4|MFSD3|GPT|FOXH1|TONSL|VPS28|SLC39A4|CPSF1|SLC52A2|FBXL6|TMEM249|SCRT1|SCX|LOC112449560|HGH1|WDR97|MAF1|CYC1|EXOSC4|SMPD5|ZNF34|LRRC14|PPP1R16A|KIFC2|CYHR1|ADCK5|DGAT1|HSF1|BOP1|SHARPIN|GPAA1|OPLAH|PARP10|ARHGAP39|MROH1|SPATC1	513585|535056|785799|504807|618766|512879|515472|508702|539188|493733|505102|618785|510951|282703|527884|512690|789629|618261|615157|112449560|509113|104973958|512498|512500|618292|100141215|615905|539952|508701|789523|282612|522614|282609|506235|515056|512499|513395|408006|510991|532363|515055|618305	chromosome 14 C8orf33 homolog%2C transcript variant X2|ribosomal protein L8|zinc finger protein 7%2C transcript variant X9|COMM domain containing 5|chromosome 14 C8orf82 homolog%2C transcript variant X1|leucine rich repeat containing 24%2C transcript variant X1|RecQ like helicase 4%2C transcript variant X1|major facilitator superfamily domain containing 3|glutamic--pyruvic transaminase|forkhead b…
14	293563	838710	0.07	C14H8orf33|RPL8|ZNF7|COMMD5|C14H8orf82|LRRC24|RECQL4|MFSD3|GPT|FOXH1|TONSL|VPS28|SLC39A4|CPSF1|SLC52A2|FBXL6|TMEM249|SCRT1|SCX|LOC112449560|HGH1|WDR97|MAF1|CYC1|EXOSC4|SMPD5|GRINA|ZNF34|LRRC14|PPP1R16A|KIFC2|CYHR1|ADCK5|DGAT1|HSF1|BOP1|SHARPIN|GPAA1|OPLAH|PARP10|ARHGAP39|MROH1|SPATC1	513585|535056|785799|504807|618766|512879|515472|508702|539188|493733|505102|618785|510951|282703|527884|512690|789629|618261|615157|112449560|509113|104973958|512498|512500|618292|100141215|510225|615905|539952|508701|789523|282612|522614|282609|506235|515056|512499|513395|408006|510991|532363|515055|618305	chromosome 14 C8orf33 homolog%2C transcript variant X2|ribosomal protein L8|zinc finger protein 7%2C transcript variant X9|COMM domain containing 5|chromosome 14 C8orf82 homolog%2C transcript variant X1|leucine rich repeat containing 24%2C transcript variant X1|RecQ like helicase 4%2C transcript variant X1|major facilitator superfamily domain containing 3|glutamic--pyruvic transaminase|forkhead b…
14	11046085	12403719	0.07	LOC100299192	100299192	60S ribosomal protein L22-like 1
14	26252269	27080202	0.07	CHD7|CLVS1|ASPH|RAB2A	533175|532808|286771|508373	chromodomain helicase DNA binding protein 7%2C transcript variant X3|clavesin 1|aspartate beta-hydroxylase%2C transcript variant X22|RAB2A%2C member RAS oncogene family
14	30102929	31836747	0.07	CRH|TRIM55|RRS1|ADHFE1|VXN|MYBL1|VCPIP1|SGK3|TCF24|PPP1R42|ARFGEF1|PDE7A|MCMDC2|COPS5|CSPP1|CPA6|DNAJC5B	280755|616362|510956|507711|617724|338034|539643|504480|617563|506058|281022|100849042|528249|507179|524180|100337371|525222	corticotropin releasing hormone|tripartite motif containing 55|ribosome biogenesis regulator homolog|alcohol dehydrogenase%2C iron containing 1%2C transcript variant X1|vexin|MYB proto-oncogene like 1|valosin containing protein interacting protein 1|serum/glucocorticoid regulated kinase family%2C member 3|transcription factor 24|protein phosphatase 1 regulatory subunit 42%2C transcript variant X1…
13	31879473	32723901	0.07	HACD1|TMEM236|SLC39A12|ST8SIA6|STAM|MRC1|CACNB2	615191|520412|527210|494116|512734|787578|327667	3-hydroxyacyl-CoA dehydratase 1%2C transcript variant X1|transmembrane protein 236|solute carrier family 39 member 12|ST8 alpha-N-acetyl-neuraminide alpha-2%2C8-sialyltransferase 6|signal transducing adaptor molecule|mannose receptor C-type 1%2C transcript variant X2|calcium voltage-gated channel auxiliary subunit beta 2%2C transcript variant X5
12	21693979	22223654	0.07	LOC101905818|SLC25A15|MRPS31|FOXO1|LOC516736	101905818|532560|534185|506618|516736	testis-specific Y-encoded-like protein 5|solute carrier family 25 member 15|mitochondrial ribosomal protein S31|forkhead box O1|phosphatidylinositol 3%2C4%2C5-trisphosphate 3-phosphatase TPTE2-like
11	71570406	72366258	0.07	MRPL33|CCDC121|C11H2orf16|FNDC4|KRTCAP3|SNX17|EIF2B4|MPV17|RBKS|SUPT7L|GPN1|NRBP1|PPM1G|ZNF513|GTF3C2|UCN|DNAJC5G|BABAM2|SLC4A1AP|ZNF512|GCKR|IFT172|TRIM54	614711|782407|100141098|781806|508550|529972|521926|505763|513276|539152|508522|532919|286880|100138621|782752|518336|616608|614152|533732|533884|100140421|100848219|535320	mitochondrial ribosomal protein L33|coiled-coil domain containing 121%2C transcript variant X2|chromosome 11 C2orf16 homolog|fibronectin type III domain containing 4|keratinocyte associated protein 3|sorting nexin 17%2C transcript variant X1|eukaryotic translation initiation factor 2B subunit delta%2C transcript variant X1|MPV17%2C mitochondrial inner membrane protein|ribokinase%2C transcript var…
11	74491550	74994089	0.07	PFN4|SF3B6|FAM228A|TP53I3|FKBP1B|ITSN2|FAM228B|NCOA1	508874|508876|768001|508875|785179|521706|100125925|525346	profilin family member 4|splicing factor 3b subunit 6|family with sequence similarity 228 member A|tumor protein p53 inducible protein 3|FK506 binding protein 1B%2C transcript variant X4|intersectin 2%2C transcript variant X4|family with sequence similarity 228 member B|nuclear receptor coactivator 1%2C transcript variant X7
11	95099256	95992764	0.07	RPL35|LHX2|NEK6|ADGRD2|NR5A1|OLFML2A|WDR38|ARPC5L|GOLGA1|NR6A1|SCAI|PSMB7	515534|783763|515816|517106|281948|516730|787677|613421|511191|541257|521431|511207	ribosomal protein L35|LIM homeobox 2|NIMA related kinase 6%2C transcript variant X2|adhesion G protein-coupled receptor D2%2C transcript variant X2|nuclear receptor subfamily 5 group A member 1|olfactomedin like 2A|WD repeat domain 38|actin related protein 2/3 complex subunit 5 like|golgin A1|nuclear receptor subfamily 6 group A member 1%2C transcript variant X6|suppressor of cancer cell invasion…
11	95171529	95795886	0.07	NEK6|ADGRD2|NR5A1|OLFML2A|NR6A1|PSMB7	515816|517106|281948|516730|541257|511207	NIMA related kinase 6%2C transcript variant X2|adhesion G protein-coupled receptor D2%2C transcript variant X2|nuclear receptor subfamily 5 group A member 1|olfactomedin like 2A|nuclear receptor subfamily 6 group A member 1%2C transcript variant X6|proteasome subunit beta 7
11	95177754	95797016	0.07	NEK6|ADGRD2|NR5A1|OLFML2A|NR6A1|PSMB7	515816|517106|281948|516730|541257|511207	NIMA related kinase 6%2C transcript variant X2|adhesion G protein-coupled receptor D2%2C transcript variant X2|nuclear receptor subfamily 5 group A member 1|olfactomedin like 2A|nuclear receptor subfamily 6 group A member 1%2C transcript variant X6|proteasome subunit beta 7
10	72679050	73302743	0.07	SIX1|TRMT5|SIX6|SIX4|MNAT1|SLC38A6	511371|528221|539749|526104|534176|520243	SIX homeobox 1|tRNA methyltransferase 5%2C transcript variant X1|SIX homeobox 6%2C transcript variant X1|SIX homeobox 4%2C transcript variant X1|MNAT1%2C CDK activating kinase assembly factor|solute carrier family 38 member 6%2C transcript variant X3
10	78559581	79110377	0.07	CCDC196|FAM71D|GPHN	513215|618905|535194	coiled-coil domain containing 196%2C transcript variant X4|family with sequence similarity 71 member D|gephyrin%2C transcript variant X5
10	78559581	79115237	0.07	CCDC196|FAM71D|GPHN	513215|618905|535194	coiled-coil domain containing 196%2C transcript variant X4|family with sequence similarity 71 member D|gephyrin%2C transcript variant X5
8	39882303	41091530	0.07	SPATA6L|SLC1A1|GLIS3|RFX3	613587|282353|524909|538070	spermatogenesis associated 6 like%2C transcript variant X8|solute carrier family 1 member 1|GLIS family zinc finger 3%2C transcript variant X3|regulatory factor X3%2C transcript variant X3
6	58853785	59360825	0.07	CHRNA9|UBE2K|PDS5A|N4BP2|RHOH	521876|281225|533206|539533|768307	cholinergic receptor nicotinic alpha 9 subunit|ubiquitin conjugating enzyme E2 K|PDS5 cohesin associated factor A%2C transcript variant X3|NEDD4 binding protein 2%2C transcript variant X5|ras homolog family member H%2C transcript variant X3
6	83102398	83735092	0.07	STAP1|GNRHR|TMPRSS11D|LOC518437|CENPC|UBA6|LOC100140490|TMPRSS11A	507296|281798|521615|518437|450214|518834|100140490|517049	signal transducing adaptor family member 1|gonadotropin releasing hormone receptor%2C transcript variant X1|transmembrane serine protease 11D%2C transcript variant X3|transmembrane protease serine 11G|centromere protein C|ubiquitin like modifier activating enzyme 6|transmembrane protease serine 11C|transmembrane serine protease 11A%2C transcript variant X2
5	65335100	66123969	0.07	SPIC|SYCP3|PMCH|GNPTAB|LOC101902154|DRAM1|WASHC3|PARPBP|MYBPC1|CHPT1|NUP37	616438|615896|508013|509610|101902154|533992|613720|615510|510763|511291|100139879	Spi-C transcription factor|synaptonemal complex protein 3|pro-melanin concentrating hormone|N-acetylglucosamine-1-phosphate transferase subunits alpha and beta|uncharacterized LOC101902154|DNA damage regulated autophagy modulator 1|WASH complex subunit 3|PARP1 binding protein%2C transcript variant X1|myosin binding protein C%2C slow type|choline phosphotransferase 1|nucleoporin 37
5	70183295	70745142	0.07	TMEM263|CRY1|BTBD11|MTERF2	539347|535947|539986|782988	transmembrane protein 263|cryptochrome circadian regulator 1|BTB domain containing 11%2C transcript variant X4|mitochondrial transcription termination factor 2
5	70204107	70746114	0.07	TMEM263|CRY1|BTBD11|MTERF2	539347|535947|539986|782988	transmembrane protein 263|cryptochrome circadian regulator 1|BTB domain containing 11%2C transcript variant X4|mitochondrial transcription termination factor 2
5	78338501	78884744	0.07	SINHCAF|CAPRIN2|DENND5B|IPO8	538649|536187|516544|523408	SIN3-HDAC complex associated factor%2C transcript variant X1|caprin family member 2%2C transcript variant X7|DENN domain containing 5B|importin 8%2C transcript variant X2
4	53897461	54908129	0.07	LOC112446383|PPP1R3A|FOXP2	112446383|784877|505502	SUMO-conjugating enzyme UBC9|protein phosphatase 1 regulatory subunit 3A|forkhead box P2
4	54250199	55455679	0.07	PPP1R3A|GPR85|FOXP2	784877|504208|505502	protein phosphatase 1 regulatory subunit 3A|G protein-coupled receptor 85|forkhead box P2
4	69469931	70048145	0.07	HNRNPA2B1|NFE2L3|SNX10|CBX3	507564|510807|508836|539788	heterogeneous nuclear ribonucleoprotein A2/B1|nuclear factor%2C erythroid 2 like 3|sorting nexin 10%2C transcript variant X3|chromobox 3%2C transcript variant X1
4	75058072	75870398	0.07
4	75202604	76055420	0.07
4	75315579	75870398	0.07
4	75486223	76055473	0.07
4	75486223	76055473	0.07
4	119301964	119847932	0.07	LOC112446467|ESYT2|PTPRN2|NCAPG2|VIPR2|WDR60	112446467|512582|616515|516644|790124|767895	ubiquitin carboxyl-terminal hydrolase 17-like protein 6|extended synaptotagmin 2|protein tyrosine phosphatase%2C receptor type N2|non-SMC condensin II complex subunit G2|vasoactive intestinal peptide receptor 2|WD repeat domain 60%2C transcript variant X5
3	93748550	95854154	0.07	LOC101906012|KTI12|LOC101906178|GPX7|PRPF38A|CC2D1B|BTF3L4|TXNDC12|TTC39A|CDKN2C|ZCCHC11|ORC1|ZFYVE9|NRDC|OSBPL9|EPS15|RNF11|C3H1orf185|RAB3B|FAF1	101906012|538901|101906178|523311|507240|511350|539753|506991|527172|505691|528986|513523|613428|511254|511255|535998|522791|768020|282030|531770	eukaryotic translation initiation factor 1A%2C X-chromosomal-like|KTI12 chromatin associated homolog|NADH dehydrogenase [ubiquinone] 1 alpha subcomplex subunit 12|glutathione peroxidase 7|pre-mRNA processing factor 38A|coiled-coil and C2 domain containing 1B|basic transcription factor 3 like 4|thioredoxin domain containing 12|tetratricopeptide repeat domain 39A%2C transcript variant X3|cyclin dep…
2	20747770	21274807	0.07	HOXD8|HOXD10|HOXD11|HOXD12|HOXD13|EVX2|HOXD4|HOXD9|LNPK	100295814|540251|613983|520423|100336775|112442311|513306|100295338|533298	homeobox D8%2C transcript variant X1|homeobox D10|homeobox D11|homeobox D12|homeobox D13|even-skipped homeobox 2|homeobox D4%2C transcript variant X1|homeobox D9|lunapark%2C ER junction formation factor%2C transcript variant X4
2	20747770	21274852	0.07	HOXD8|HOXD10|HOXD11|HOXD12|HOXD13|EVX2|HOXD4|HOXD9|LNPK	100295814|540251|613983|520423|100336775|112442311|513306|100295338|533298	homeobox D8%2C transcript variant X1|homeobox D10|homeobox D11|homeobox D12|homeobox D13|even-skipped homeobox 2|homeobox D4%2C transcript variant X1|homeobox D9|lunapark%2C ER junction formation factor%2C transcript variant X4
2	51452433	52265209	0.07	LOC101904069|LOC613677|ZEB2	101904069|613677|539873	uncharacterized LOC101904069|uncharacterized LOC613677%2C transcript variant X1|zinc finger E-box binding homeobox 2
2	90595336	91795093	0.07	SUMO1|NOP58|ICA1L|CARF|RAPH1|KIAA2012|BMPR2|FAM117B|NBEAL1|CYP20A1|ABI2|WDR12	614967|507155|538992|509072|523153|614993|407127|614932|524280|532945|537711|528209	small ubiquitin-like modifier 1|NOP58 ribonucleoprotein%2C transcript variant X2|islet cell autoantigen 1 like%2C transcript variant X1|calcium responsive transcription factor%2C transcript variant X11|Ras association (RalGDS/AF-6) and pleckstrin homology domains 1%2C transcript variant X2|KIAA2012|bone morphogenetic protein receptor type 2%2C transcript variant X1|family with sequence similarity…
2	91045646	91562360	0.07	ICA1L|CARF|FAM117B|NBEAL1|CYP20A1|ABI2|WDR12|ICA1L|CARF|FAM117B|NBEAL1|CYP20A1|ABI2|WDR12	538992|509072|614932|524280|532945|537711|528209|538992|509072|614932|524280|532945|537711|528209	islet cell autoantigen 1 like%2C transcript variant X1|calcium responsive transcription factor%2C transcript variant X11|family with sequence similarity 117 member B|neurobeachin like 1|cytochrome P450%2C family 20%2C subfamily A%2C polypeptide 1%2C transcript variant X1|abl interactor 2%2C transcript variant X5|WD repeat domain 12|islet cell autoantigen 1 like%2C transcript variant X1|calcium re…
2	91045646	91562360	0.07	ICA1L|CARF|FAM117B|NBEAL1|CYP20A1|ABI2|WDR12|ICA1L|CARF|FAM117B|NBEAL1|CYP20A1|ABI2|WDR12	538992|509072|614932|524280|532945|537711|528209|538992|509072|614932|524280|532945|537711|528209	islet cell autoantigen 1 like%2C transcript variant X1|calcium responsive transcription factor%2C transcript variant X11|family with sequence similarity 117 member B|neurobeachin like 1|cytochrome P450%2C family 20%2C subfamily A%2C polypeptide 1%2C transcript variant X1|abl interactor 2%2C transcript variant X5|WD repeat domain 12|islet cell autoantigen 1 like%2C transcript variant X1|calcium re…
2	124621112	125310906	0.07	RAB42|MED18|ATP5IF1|YTHDF2|TAF12|TRNAU1AP|RCC1|PHACTR4|SESN2|PTAFR|OPRD1|DNAJC8|EYA3|GMEB1	514286|540695|327699|541050|614227|532582|534142|514644|509863|518283|781956|614259|514364|540374	RAB42%2C member RAS oncogene family|mediator complex subunit 18|ATP synthase inhibitory factor subunit 1|YTH N6-methyladenosine RNA binding protein 2|TATA-box binding protein associated factor 12|tRNA selenocysteine 1 associated protein 1|regulator of chromosome condensation 1%2C transcript variant X5|phosphatase and actin regulator 4|sestrin 2|platelet activating factor receptor|opioid receptor …
1	51877000	52408643	0.07	CCDC54|BBX	100125920|533187	coiled-coil domain containing 54|BBX%2C HMG-box containing%2C transcript variant X5
1	51877435	52408643	0.07	CCDC54|BBX	100125920|533187	coiled-coil domain containing 54|BBX%2C HMG-box containing%2C transcript variant X5
1	51877494	52380906	0.07	CCDC54|BBX	100125920|533187	coiled-coil domain containing 54|BBX%2C HMG-box containing%2C transcript variant X5
1	83662705	84369768	0.07	LAMP3|DCUN1D1|B3GNT5|MCCC1|ATP11B|MCF2L2	531327|539869|767899|513504|614392|100139125	lysosomal associated membrane protein 3|defective in cullin neddylation 1 domain containing 1%2C transcript variant X2|UDP-GlcNAc:betaGal beta-1%2C3-N-acetylglucosaminyltransferase 5%2C transcript variant X4|methylcrotonoyl-CoA carboxylase 1%2C transcript variant X3|ATPase phospholipid transporting 11B (putative)%2C transcript variant X3|MCF.2 cell line derived transforming sequence-like 2%2C tra…
1	97490381	98086173	0.07	ACTRT3|LRRIQ4|LRRC34|MYNN|LOC112447731|MECOM|LRRC31	509723|784301|512714|539376|112447731|532209|784330	actin related protein T3|leucine rich repeats and IQ motif containing 4|leucine rich repeat containing 34%2C transcript variant X1|myoneurin|uncharacterized LOC112447731|MDS1 and EVI1 complex locus%2C transcript variant X9|leucine rich repeat containing 31
1	97494962	98083638	0.07	ACTRT3|LRRIQ4|LRRC34|MYNN|LOC112447731|MECOM|LRRC31	509723|784301|512714|539376|112447731|532209|784330	actin related protein T3|leucine rich repeats and IQ motif containing 4|leucine rich repeat containing 34%2C transcript variant X1|myoneurin|uncharacterized LOC112447731|MDS1 and EVI1 complex locus%2C transcript variant X9|leucine rich repeat containing 31
1	97506756	98136450	0.07	ACTRT3|LRRIQ4|LRRC34|MYNN|LOC112447731|MECOM|LRRC31	509723|784301|512714|539376|112447731|532209|784330	actin related protein T3|leucine rich repeats and IQ motif containing 4|leucine rich repeat containing 34%2C transcript variant X1|myoneurin|uncharacterized LOC112447731|MDS1 and EVI1 complex locus%2C transcript variant X9|leucine rich repeat containing 31
1	110369319	111190842	0.07	CCNL1|TIPARP|SSR3|LEKR1|KCNAB1	514613|540975|767980|785790|526133	cyclin L1|TCDD inducible poly(ADP-ribose) polymerase|signal sequence receptor subunit 3%2C transcript variant X1|leucine%2C glutamate and lysine rich 1%2C transcript variant X2|potassium voltage-gated channel subfamily A member regulatory beta subunit 1
22	42793847	43461518	0.07	PDHB|KCTD6|RPP14|ABHD6|DNASE1L3|FAM107A|ACOX2|LOC112443489|FLNB|SLMAP|PXK	613610|613649|515208|505283|512512|538515|514969|112443489|613533|529366|614093	pyruvate dehydrogenase E1 beta subunit|potassium channel tetramerization domain containing 6|ribonuclease P/MRP subunit p14|abhydrolase domain containing 6%2C transcript variant X2|deoxyribonuclease 1 like 3|family with sequence similarity 107 member A|acyl-CoA oxidase 2%2C transcript variant X9|uncharacterized LOC112443489|filamin B%2C transcript variant X1|sarcolemma associated protein%2C trans…
22	44687902	45631741	0.07	WNT5A|ERC2	530005|537173	Wnt family member 5A%2C transcript variant X3|ELKS/RAB6-interacting/CAST family member 2
21	2091878	2692651	0.07	LOC112443215|UBE3A	112443215|533136	translation initiation factor IF-2-like|ubiquitin protein ligase E3A%2C transcript variant X11
20	13379583	14347638	0.07	SREK1|TRAPPC13|TRIM23|PPWD1|NLN|SGTB|CENPK|ADAMTS6|ERBIN	507801|511108|537285|517560|538650|540864|506404|540722|512866	splicing regulatory glutamic acid and lysine rich protein 1|trafficking protein particle complex 13%2C transcript variant X4|tripartite motif containing 23%2C transcript variant X4|peptidylprolyl isomerase domain and WD repeat containing 1%2C transcript variant X2|neurolysin%2C transcript variant X1|small glutamine rich tetratricopeptide repeat containing beta%2C transcript variant X3|centromere …
20	36688528	37404502	0.07	NUP155|CPLANE1|NIPBL|WDR70	506738|533903|539566|540724	nucleoporin 155|ciliogenesis and planar polarity effector 1%2C transcript variant X2|NIPBL%2C cohesin loading factor%2C transcript variant X1|WD repeat domain 70
19	34176332	35267880	0.07	MIEF2|ATPAF2|LOC104975050|RASD1|MED9|PLD6|TMEM11|NATD1|SLC5A10|FAM83G|PRPSAP2|SMCR8|TOP3A|FLII|LLGL1|ALKBH5|DRG2|GID4|DRC3|SREBF1|PEMT|COPS3|FLCN|TNFRSF13B|DHRS7B|GRAP|SHMT1|MYO15A|RAI1|NT5M|MPRIP|USP22|MAP2K3|TOM1L2	515229|513521|104975050|507449|616966|526651|508598|783664|407227|100139162|506111|781661|527411|514446|781865|533303|507472|509503|527539|539361|360197|507932|526652|617948|522283|534491|509002|782104|528972|616992|533979|509694|516039|616315	mitochondrial elongation factor 2|ATP synthase mitochondrial F1 complex assembly factor 2|uncharacterized LOC104975050|ras related dexamethasone induced 1|mediator complex subunit 9|phospholipase D family member 6|transmembrane protein 11%2C transcript variant X1|N-acetyltransferase domain containing 1|solute carrier family 5 member 10|family with sequence similarity 83 member G|phosphoribosyl py…
19	47078598	47598929	0.07	MRC2|TANC2|MARCH10	529049|529494|540263	mannose receptor C type 2|tetratricopeptide repeat%2C ankyrin repeat and coiled-coil containing 2%2C transcript variant X5|membrane associated ring-CH-type finger 10
19	47094540	47648159	0.07	MRC2|TANC2|MARCH10	529049|529494|540263	mannose receptor C type 2|tetratricopeptide repeat%2C ankyrin repeat and coiled-coil containing 2%2C transcript variant X5|membrane associated ring-CH-type finger 10
18	21038392	21793620	0.07	LOC112442284|CHD9	112442284|539275	uncharacterized LOC112442284%2C transcript variant X1|chromodomain helicase DNA binding protein 9%2C transcript variant X14
17	56599073	57105633	0.07	SUDS3|PEBP1|TAOK3	506646|431786|534620	SDS3 homolog%2C SIN3A corepressor complex component|phosphatidylethanolamine binding protein 1|TAO kinase 3
16	4977630	5578370	0.07	C4BPA|LOC506707|LOC510860|LOC515150|CR2|LOC100138386|CD55	281651|506707|510860|515150|407126|100138386|518609	complement component 4 binding protein alpha|zona pellucida sperm-binding protein 3 receptor|C4b-binding protein alpha-like|apolipoprotein R|complement C3d receptor 2%2C transcript variant X2|complement receptor type 1|CD55 molecule (Cromer blood group)
16	44220728	44755953	0.07	GPR157|LOC107131287|CA6|SPSB1|ENO1|RERE	538468|107131287|280742|504407|281141|535394	G protein-coupled receptor 157|solute carrier family 2%2C facilitated glucose transporter member 5|carbonic anhydrase 6|splA/ryanodine receptor domain and SOCS box containing 1%2C transcript variant X2|enolase 1|arginine-glutamic acid dipeptide repeats%2C transcript variant X8
16	51588617	52165813	0.07	LOC507787|TMEM82|LOC112441770|ZBTB17|FBLIM1|SLC25A34|PLEKHM2|AGMAT|DNAJC16|CASP9|CTRC|EFHD2|SPEN|LOC515551|CELA2A|FHAD1	507787|508176|112441770|512915|767833|515553|515552|514509|514510|100140945|514047|514259|513692|515551|282687|512520	multiple coagulation factor deficiency protein 2|transmembrane protein 82|uncharacterized LOC112441770|zinc finger and BTB domain containing 17%2C transcript variant X2|filamin binding LIM protein 1|solute carrier family 25 member 34|pleckstrin homology and RUN domain containing M2%2C transcript variant X3|agmatinase%2C transcript variant X1|DnaJ heat shock protein family (Hsp40) member C16%2C tr…
15	35283587	35852618	0.07	RPS13|LOC112441567|C15H11orf58|PIK3C2A|SOX6|PLEKHA7	535668|112441567|616182|537790|534321|528261	ribosomal protein S13|histone-lysine N-methyltransferase SETMAR-like|chromosome 15 C11orf58 homolog|phosphatidylinositol-4-phosphate 3-kinase catalytic subunit type 2 alpha%2C transcript variant X3|SRY-box 6%2C transcript variant X3|pleckstrin homology domain containing A7%2C transcript variant X10
15	37533016	38186715	0.07	CALCB|CALCA|CYP2R1|PDE3B	407218|614663|541302|533323	calcitonin-related polypeptide beta%2C transcript variant 1|calcitonin-related polypeptide alpha|cytochrome P450%2C family 2%2C subfamily R%2C polypeptide 1%2C transcript variant X4|phosphodiesterase 3B
15	55552811	56094985	0.07	WNT11|THAP12|GVQW3|EMSY|LRRC32|LOC112441534	613288|508969|104974273|540919|615467|112441534	Wnt family member 11|THAP domain containing 12|GVQW motif containing 3|EMSY%2C BRCA2 interacting transcriptional repressor|leucine rich repeat containing 32|uncharacterized LOC112441534
15	76655602	77201995	0.07	PACSIN3|F2|DDB2|ACP2|NR1H3|MADD|MYBPC3|CKAP5|LRP4|C15H11orf49|ARFGAP2|SPI1	535109|280685|519357|535407|507176|534306|767614|533980|504317|505437|505438|507100	protein kinase C and casein kinase substrate in neurons 3%2C transcript variant X5|coagulation factor II%2C thrombin|damage specific DNA binding protein 2|acid phosphatase 2%2C lysosomal%2C transcript variant 1|nuclear receptor subfamily 1 group H member 3|MAP kinase activating death domain%2C transcript variant X33|myosin binding protein C%2C cardiac|cytoskeleton associated protein 5%2C transcri…
14	28044781	28936247	0.07	TTPA|YTHDF3|GGH	286813|519708|525303	alpha tocopherol transfer protein|YTH N6-methyladenosine RNA binding protein 3%2C transcript variant X2|gamma-glutamyl hydrolase
14	41056848	41568666	0.07
13	48087312	48614624	0.07	TRMT6|MCM8|CRLS1|LRRN4|FERMT1	505816|507507|512761|527351|524427	tRNA methyltransferase 6|minichromosome maintenance 8 homologous recombination repair factor|cardiolipin synthase 1%2C transcript variant X3|leucine rich repeat neuronal 4|fermitin family member 1%2C transcript variant X2
13	48087312	48614410	0.07	TRMT6|MCM8|CRLS1|LRRN4|FERMT1	505816|507507|512761|527351|524427	tRNA methyltransferase 6|minichromosome maintenance 8 homologous recombination repair factor|cardiolipin synthase 1%2C transcript variant X3|leucine rich repeat neuronal 4|fermitin family member 1%2C transcript variant X2
13	48087312	48614772	0.07	TRMT6|MCM8|CRLS1|LRRN4|FERMT1	505816|507507|512761|527351|524427	tRNA methyltransferase 6|minichromosome maintenance 8 homologous recombination repair factor|cardiolipin synthase 1%2C transcript variant X3|leucine rich repeat neuronal 4|fermitin family member 1%2C transcript variant X2
13	48087312	48614624	0.07	TRMT6|MCM8|CRLS1|LRRN4|FERMT1	505816|507507|512761|527351|524427	tRNA methyltransferase 6|minichromosome maintenance 8 homologous recombination repair factor|cardiolipin synthase 1%2C transcript variant X3|leucine rich repeat neuronal 4|fermitin family member 1%2C transcript variant X2
12	21655259	22282754	0.07	LOC101905818|THSD1|SLC25A15|MRPS31|FOXO1|LOC516736	101905818|541228|532560|534185|506618|516736	testis-specific Y-encoded-like protein 5|thrombospondin type 1 domain containing 1|solute carrier family 25 member 15|mitochondrial ribosomal protein S31|forkhead box O1|phosphatidylinositol 3%2C4%2C5-trisphosphate 3-phosphatase TPTE2-like
12	21693979	22469483	0.07	LOC101905818|SLC25A15|MRPS31|FOXO1|LOC516736	101905818|532560|534185|506618|516736	testis-specific Y-encoded-like protein 5|solute carrier family 25 member 15|mitochondrial ribosomal protein S31|forkhead box O1|phosphatidylinositol 3%2C4%2C5-trisphosphate 3-phosphatase TPTE2-like
11	14350721	15277592	0.07	LOC101906221|DPY30|SRD5A2|SPAST|NLRC4|YIPF4|MEMO1|SLC30A6|BIRC6|TTC27	101906221|513162|527024|521442|512480|615287|615803|518111|534211|524908	60S ribosomal protein L36a-like|dpy-30%2C histone methyltransferase complex regulatory subunit%2C transcript variant X1|steroid 5 alpha-reductase 2|spastin%2C transcript variant X1|NLR family CARD domain containing 4|Yip1 domain family member 4|mediator of cell motility 1|solute carrier family 30 member 6%2C transcript variant X4|baculoviral IAP repeat containing 6%2C transcript variant X5|tetrat…
11	74399607	75243532	0.07	PTRHD1|PFN4|SF3B6|ADCY3|CENPO|FAM228A|TP53I3|FKBP1B|WDCP|MFSD2B|UBXN2A|ITSN2|FAM228B|ATAD2B|NCOA1|KLHL29	617088|508874|508876|535603|767930|768001|508875|785179|785211|539221|613578|521706|100125925|518785|525346|537141	peptidyl-tRNA hydrolase domain containing 1|profilin family member 4|splicing factor 3b subunit 6|adenylate cyclase 3|centromere protein O%2C transcript variant X2|family with sequence similarity 228 member A|tumor protein p53 inducible protein 3|FK506 binding protein 1B%2C transcript variant X4|WD repeat and coiled coil containing%2C transcript variant X4|major facilitator superfamily domain con…
10	33775778	34334428	0.07	SPRED1|FAM98B|RASGRP1	519882|532711|533125	sprouty related EVH1 domain containing 1%2C transcript variant X1|family with sequence similarity 98 member B|RAS guanyl releasing protein 1
10	72679050	73326952	0.07	SIX1|TRMT5|SIX6|SIX4|MNAT1|SLC38A6	511371|528221|539749|526104|534176|520243	SIX homeobox 1|tRNA methyltransferase 5%2C transcript variant X1|SIX homeobox 6%2C transcript variant X1|SIX homeobox 4%2C transcript variant X1|MNAT1%2C CDK activating kinase assembly factor|solute carrier family 38 member 6%2C transcript variant X3
10	72744324	73315530	0.07	SIX1|TRMT5|SIX4|MNAT1|SLC38A6	511371|528221|526104|534176|520243	SIX homeobox 1|tRNA methyltransferase 5%2C transcript variant X1|SIX homeobox 4%2C transcript variant X1|MNAT1%2C CDK activating kinase assembly factor|solute carrier family 38 member 6%2C transcript variant X3
10	75520156	76201354	0.07	LOC100850347|GPHB5|WDR89|SGPP1|PPP2R5E|SYNE2|RHOJ	100850347|539408|539045|516881|533617|540504|540619	60S ribosome subunit biogenesis protein NIP7 homolog|glycoprotein hormone beta 5|WD repeat domain 89|sphingosine-1-phosphate phosphatase 1|protein phosphatase 2 regulatory subunit B'epsilon|spectrin repeat containing nuclear envelope protein 2%2C transcript variant X20|ras homolog family member J
9	75855451	77357173	0.07	SMIM28|HEBP2|CITED2|PERP|ECT2L|ABRACL|HECA|ARFGEF3|NHSL1|REPS1|TXLNB|CCDC28A	112448104|509223|521378|509485|100141063|505914|788673|522232|517882|536155|518778|532940	small integral membrane protein 28|heme binding protein 2|Cbp/p300 interacting transactivator with Glu/Asp rich carboxy-terminal domain 2|PERP%2C TP53 apoptosis effector|epithelial cell transforming 2 like|ABRA C-terminal like%2C transcript variant X1|hdc homolog%2C cell cycle regulator|ARFGEF family member 3%2C transcript variant X1|NHS like 1|RALBP1 associated Eps domain containing 1%2C transcr…
9	75874898	76909219	0.07	SMIM28|HEBP2|PERP|ECT2L|ABRACL|HECA|ARFGEF3|NHSL1|REPS1|CCDC28A	112448104|509223|509485|100141063|505914|788673|522232|517882|536155|532940	small integral membrane protein 28|heme binding protein 2|PERP%2C TP53 apoptosis effector|epithelial cell transforming 2 like|ABRA C-terminal like%2C transcript variant X1|hdc homolog%2C cell cycle regulator|ARFGEF family member 3%2C transcript variant X1|NHS like 1|RALBP1 associated Eps domain containing 1%2C transcript variant X1|coiled-coil domain containing 28A
9	75954244	76750711	0.07	SMIM28|HEBP2|ECT2L|ARFGEF3|NHSL1|REPS1|CCDC28A	112448104|509223|100141063|522232|517882|536155|532940	small integral membrane protein 28|heme binding protein 2|epithelial cell transforming 2 like|ARFGEF family member 3%2C transcript variant X1|NHS like 1|RALBP1 associated Eps domain containing 1%2C transcript variant X1|coiled-coil domain containing 28A
9	93289974	93879853	0.07	LOC101902301|ARID1B	101902301|505229	heterogeneous nuclear ribonucleoprotein A3-like|AT-rich interaction domain 1B%2C transcript variant X9
8	62598220	63342461	0.07	FOXE1|TSTD2|NCBP1|XPA|TRMO|HEMGN|NANS|TRIM14|TBC1D2|TDRD7|TMOD1|ANP32B|CORO2A	616734|616726|100124428|537958|507596|767995|540602|522632|513828|506702|780784|509685|617620	forkhead box E1|thiosulfate sulfurtransferase like domain containing 2%2C transcript variant X2|nuclear cap binding protein subunit 1%2C transcript variant X2|XPA%2C DNA damage recognition and repair factor|tRNA methyltransferase O|hemogen|N-acetylneuraminate synthase|tripartite motif containing 14%2C transcript variant X1|TBC1 domain family member 2%2C transcript variant X3|tudor domain containi…
7	46337620	46884259	0.07	PITX1|TXNDC15|CATSPER3|H2AFY|PCBD2|LOC104969177	508754|523911|540820|532990|100297795|104969177	paired like homeodomain 1|thioredoxin domain containing 15%2C transcript variant X2|cation channel sperm associated 3|H2A histone family%2C member Y%2C transcript variant X6|pterin-4 alpha-carbinolamine dehydratase 2%2C transcript variant X7|uncharacterized LOC104969177%2C transcript variant X1
7	59963358	60476848	0.07	ADRB2|HTR4|SH3TC2	281605|317708|536167	adrenoceptor beta 2|5-hydroxytryptamine receptor 4|SH3 domain and tetratricopeptide repeats 2%2C transcript variant X3
5	47313465	47875174	0.07	LLPH|HELB|TMBIM4|IRAK3|HMGA2|GRIP1	510518|614572|513242|510342|100297155|100337478	LLP homolog%2C long-term synaptic facilitation factor|DNA helicase B|transmembrane BAX inhibitor motif containing 4|interleukin 1 receptor associated kinase 3|high mobility group AT-hook 2|glutamate receptor interacting protein 1%2C transcript variant X1
5	47314054	47861412	0.07	LLPH|HELB|TMBIM4|IRAK3|HMGA2|GRIP1	510518|614572|513242|510342|100297155|100337478	LLP homolog%2C long-term synaptic facilitation factor|DNA helicase B|transmembrane BAX inhibitor motif containing 4|interleukin 1 receptor associated kinase 3|high mobility group AT-hook 2|glutamate receptor interacting protein 1%2C transcript variant X1
5	75325753	76057746	0.07	TST|C1QTNF6|SSTR3|TEX33|MPST|KCTD17|IL2RB|LOC510185|RAC2|CYTH4|ELFN2|CARD10|USP18|CSF2RB|MFNG|TMPRSS6	280946|506413|518585|767965|507313|614912|104968644|510185|327671|517887|528562|535188|515202|528530|505267|614844	thiosulfate sulfurtransferase|C1q and TNF related 6|somatostatin receptor 3|testis expressed 33|mercaptopyruvate sulfurtransferase%2C transcript variant X2|potassium channel tetramerization domain containing 17%2C transcript variant X3|interleukin 2 receptor subunit beta|interleukin-2 receptor subunit beta%2C transcript variant X2|Rac family small GTPase 2%2C transcript variant X1|cytohesin 4|ext…
[truncated: 2,189 more rows]

## Sheet: Table S4
TableS4. Summary of local ancestry information using Rfmix.
[truncated: 4,341 more rows]

## Sheet: Table S5
TableS5. The functional enrichment analysis of genes in Chinese indicine segments.
[truncated: 378 more rows]

[truncated: 6 more sheets: Table S6, Table S7, Table S8, Table S9, Table S10, Table S11]
